# Supplementary material for: SARS-CoV-2 Recombination and Coinfection Events Identified in Clinical Samples in Russia
Source: Viruses. 2023 Jul 30;15(8):1660. doi: 10.3390/v15081660 (PMC10458065; doi:10.3390/v15081660)
Supplement: Supplementary file 1 [file viruses-15-01660-s001.zip]

Archive with 5 entries (5 files):
- Supplementary methods.pdf
- Table S1.tsv
- Table S2.xlsx
- Table S3.xlsx
- Table S4.pdf
