# Supplementary material for: SARS-CoV-2 Recombination and Coinfection Events Identified in Clinical Samples in Russia
Source: Viruses. 2023 Jul 30;15(8):1660. doi: 10.3390/v15081660 (PMC10458065; doi:10.3390/v15081660)
Supplement: Supplementary file 1 [file viruses-15-01660-s001.zip › Table S1.tsv]

strain	mutation	proportion	coverage
B.1.634	C106T	0.01628664495114	True
B.1.634	C241T	0.9543973941368078	True
B.1.634	TGTTATG514T	0.016829533116178	True
B.1.634	G613A	0.98371335504886	True
B.1.634	G653A	0.019543973941368	True
B.1.634	C841T	0.98371335504886	True
B.1.634	C875T	0.1465798045602606	True
B.1.634	C1205A	0.1042345276872964	True
B.1.634	A1396G	0.0488599348534201	True
B.1.634	C1415A	0.0293159609120521	True
B.1.634	C1912T	0.0260586319218241	True
B.1.634	C1968T	0.01628664495114	True
B.1.634	T2734C	0.0553745928338762	True
B.1.634	C3037T	0.98371335504886	True
B.1.634	T3106C	0.022801302931596	True
B.1.634	C3903T	0.0618892508143322	True
B.1.634	T4585C	0.013029315960912	True
B.1.634	A4764G	0.1237785016286645	True
B.1.634	C4824T	0.1465798045602606	True
B.1.634	T4996A	0.013029315960912	True
B.1.634	C5055T	0.0684039087947882	True
B.1.634	C5175T	0.019543973941368	True
B.1.634	A5428G	0.0260586319218241	True
B.1.634	T5593C	0.0553745928338762	True
B.1.634	A5872C	0.013029315960912	True
B.1.634	C6629T	0.01628664495114	True
B.1.634	C6633T	0.0325732899022801	True
B.1.634	A6806G	0.013029315960912	True
B.1.634	G6865T	0.013029315960912	True
B.1.634	C6927T	0.0325732899022801	True
B.1.634	C7083T	0.019543973941368	True
B.1.634	C7113T	0.3876221498371335	True
B.1.634	A7142G	0.9478827361563518	True
B.1.634	T8634C	0.96742671009772	True
B.1.634	A9614G	0.98371335504886	True
B.1.634	C9693T	0.977198697068404	True
B.1.634	A9754C	0.9641693811074918	True
B.1.634	C9857T	0.0781758957654723	True
B.1.634	A10323G	0.0390879478827361	True
B.1.634	C10537T	0.022801302931596	True
B.1.634	A10875G	0.013029315960912	True
B.1.634	GTCTGGTTTT11287G	0.9605501266739052	True
B.1.634	T11295A	0.013029315960912	True
B.1.634	T11296G	0.0293159609120521	True
B.1.634	G11441T	0.0553745928338762	True
B.1.634	C11514T	0.01628664495114	True
B.1.634	C11674T	0.019543973941368	True
B.1.634	C11750T	0.019543973941368	True
B.1.634	C12459T	0.022801302931596	True
B.1.634	G12988T	0.013029315960912	True
B.1.634	G14137A	0.2899022801302932	True
B.1.634	C14408T	0.990228013029316	True
B.1.634	G15025T	0.0390879478827361	True
B.1.634	G15451A	0.98371335504886	True
B.1.634	C15457A	0.013029315960912	True
B.1.634	A15641G	0.013029315960912	True
B.1.634	C16289T	0.0618892508143322	True
B.1.634	C16466T	0.986970684039088	True
B.1.634	C17004T	0.0390879478827361	True
B.1.634	G17964T	0.0618892508143322	True
B.1.634	C18129T	0.019543973941368	True
B.1.634	G18318T	0.019543973941368	True
B.1.634	G19086T	0.0488599348534201	True
B.1.634	A19257G	0.1205211726384364	True
B.1.634	C19317T	0.022801302931596	True
B.1.634	T19389C	0.019543973941368	True
B.1.634	C19862T	0.0390879478827361	True
B.1.634	C20823T	0.986970684039088	True
B.1.634	C21575T	0.013029315960912	True
B.1.634	T21615G	0.9609120521172638	True
B.1.634	ATACATG21764A	0.9446254071661238	True
B.1.634	G21786T	0.013029315960912	True
B.1.634	A22036C	0.970684039087948	True
B.1.634	T22882G	0.7231270358306189	True
B.1.634	G23012A	0.9478827361563518	True
B.1.634	A23403G	0.977198697068404	True
B.1.634	C23625T	0.980456026058632	True
B.1.634	C23854A	0.986970684039088	True
B.1.634	C23997T	0.022801302931596	True
B.1.634	C24181T	0.022801302931596	True
B.1.634	C24616T	0.022801302931596	True
B.1.634	C25207T	0.013029315960912	True
B.1.634	G25249T	0.013029315960912	True
B.1.634	A25336C	0.0651465798045602	True
B.1.634	G25337C	0.01628664495114	True
B.1.634	C25546T	0.0521172638436482	True
B.1.634	C25583T	0.01628664495114	True
B.1.634	G25634A	0.013029315960912	True
B.1.634	C25904T	0.013029315960912	True
B.1.634	TAA26160T	0.4381107491856677	True
B.1.634	T26160C	0.019543973941368	True
B.1.634	G26217T	0.013029315960912	True
B.1.634	C26645T	0.01628664495114	True
B.1.634	C26681T	0.98371335504886	True
B.1.634	C27230T	0.019543973941368	True
B.1.634	C27532T	0.022801302931596	True
B.1.634	A27547T	0.022801302931596	True
B.1.634	T27645C	0.8664495114006515	True
B.1.634	C27735T	0.8892508143322475	True
B.1.634	G27852A	0.013029315960912	True
B.1.634	A28081G	0.022801302931596	True
B.1.634	A28271T	0.993485342019544	True
B.1.634	C28531T	0.96742671009772	True
B.1.634	C28606T	0.8631921824104235	True
B.1.634	C28849T	0.019543973941368	True
B.1.634	A28910T	0.993485342019544	True
B.1.634	G28916A	0.01628664495114	True
B.1.634	T28952A	0.013029315960912	True
B.1.634	C29203T	0.013029315960912	True
B.1.634	G29315C	0.01628664495114	True
B.1.634	C29370T	0.01628664495114	True
B.1.634	G29477T	0.01628664495114	True
B.1.634	A29542G	0.0293159609120521	True
B.1.634	G29755T	0.013029315960912	True
B.1.634	G29764T	0.01628664495114	True
B.1.634	T29775A	0.0977198697068403	True
B.1.1.336	T10A	0.0109890109890109	True
B.1.1.336	T13A	0.0109890109890109	True
B.1.1.336	C28T	0.0109890109890109	True
B.1.1.336	A30G	0.0109890109890109	True
B.1.1.336	T168C	0.0219780219780219	True
B.1.1.336	C186T	0.0109890109890109	True
B.1.1.336	C241T	0.967032967032967	True
B.1.1.336	C337T	0.0109890109890109	True
B.1.1.336	C478T	0.0219780219780219	True
B.1.1.336	T606C	0.0109890109890109	True
B.1.1.336	C683T	0.0109890109890109	True
B.1.1.336	A895G	0.0219780219780219	True
B.1.1.336	C900T	0.1538461538461538	True
B.1.1.336	C936T	0.0439560439560439	True
B.1.1.336	G1008A	0.0109890109890109	True
B.1.1.336	G1048T	0.0219780219780219	True
B.1.1.336	G1068A	0.0109890109890109	True
B.1.1.336	A1087G	0.0109890109890109	True
B.1.1.336	C1191T	0.1318681318681318	True
B.1.1.336	C1204T	0.0109890109890109	True
B.1.1.336	A1321G	0.0109890109890109	True
B.1.1.336	C1348T	0.0109890109890109	True
B.1.1.336	C1454T	0.0219780219780219	True
B.1.1.336	C1471T	0.0109890109890109	True
B.1.1.336	C1572T	0.0659340659340659	True
B.1.1.336	G1599A	0.0109890109890109	True
B.1.1.336	C1613A	0.0109890109890109	True
B.1.1.336	C1648T	0.9230769230769232	True
B.1.1.336	G1659T	0.0329670329670329	True
B.1.1.336	C1710T	0.0109890109890109	True
B.1.1.336	A1850G	0.0329670329670329	True
B.1.1.336	A1856G	0.0109890109890109	True
B.1.1.336	C1968T	0.0109890109890109	True
B.1.1.336	G2210A	0.0109890109890109	True
B.1.1.336	C2306T	0.0109890109890109	True
B.1.1.336	T2432C	0.0219780219780219	True
B.1.1.336	C2462T	0.0219780219780219	True
B.1.1.336	A2560G	0.0109890109890109	True
B.1.1.336	C3037T	0.9010989010989012	True
B.1.1.336	A3058G	0.1208791208791208	True
B.1.1.336	C3318T	0.0109890109890109	True
B.1.1.336	G3483A	0.0109890109890109	True
B.1.1.336	A3581G	0.0109890109890109	True
B.1.1.336	G3692T	0.0329670329670329	True
B.1.1.336	G3901T	0.0219780219780219	True
B.1.1.336	C4206T	0.0109890109890109	True
B.1.1.336	G4399T	0.0219780219780219	True
B.1.1.336	A4870G	0.0109890109890109	True
B.1.1.336	C4999T	0.1208791208791208	True
B.1.1.336	C5020T	0.0329670329670329	True
B.1.1.336	G5246A	0.0109890109890109	True
B.1.1.336	C5497T	0.0329670329670329	True
B.1.1.336	A5570G	0.0109890109890109	True
B.1.1.336	C5583T	0.0109890109890109	True
B.1.1.336	C5907T	0.0109890109890109	True
B.1.1.336	C6196T	0.0109890109890109	True
B.1.1.336	A6256T	0.0109890109890109	True
B.1.1.336	T6605C	0.0109890109890109	True
B.1.1.336	C6627T	0.0219780219780219	True
B.1.1.336	G6881T	0.0329670329670329	True
B.1.1.336	C6883T	0.0109890109890109	True
B.1.1.336	T7030C	0.0109890109890109	True
B.1.1.336	C7420T	0.0109890109890109	True
B.1.1.336	G7452T	0.0109890109890109	True
B.1.1.336	A7863G	0.0109890109890109	True
B.1.1.336	C7945T	0.0549450549450549	True
B.1.1.336	C7967T	0.0109890109890109	True
B.1.1.336	G7988T	0.0109890109890109	True
B.1.1.336	C8092T	0.0329670329670329	True
B.1.1.336	T8134C	0.0109890109890109	True
B.1.1.336	C8139T	0.0219780219780219	True
B.1.1.336	A9146G	0.0109890109890109	True
B.1.1.336	A9259G	0.0329670329670329	True
B.1.1.336	T9305G	0.0109890109890109	True
B.1.1.336	C9611T	0.0219780219780219	True
B.1.1.336	C9724T	0.0109890109890109	True
B.1.1.336	C9870T	0.0109890109890109	True
B.1.1.336	C9967T	0.978021978021978	True
B.1.1.336	T10135A	0.0219780219780219	True
B.1.1.336	C10188T	0.0109890109890109	True
B.1.1.336	C10207T	0.0109890109890109	True
B.1.1.336	A10420G	0.0109890109890109	True
B.1.1.336	C10456T	0.0219780219780219	True
B.1.1.336	C10507T	0.0219780219780219	True
B.1.1.336	C10851T	0.0109890109890109	True
B.1.1.336	G11083T	0.0549450549450549	True
B.1.1.336	C11300T	0.0109890109890109	True
B.1.1.336	T11459G	0.0219780219780219	True
B.1.1.336	T11543C	0.0109890109890109	True
B.1.1.336	C11650T	0.0329670329670329	True
B.1.1.336	C11674T	0.0109890109890109	True
B.1.1.336	C12049T	0.0109890109890109	True
B.1.1.336	C12073T	0.0329670329670329	True
B.1.1.336	C12115T	0.0329670329670329	True
B.1.1.336	T12454G	0.0109890109890109	True
B.1.1.336	C12513T	0.0329670329670329	True
B.1.1.336	C12534T	0.0109890109890109	True
B.1.1.336	A12644G	0.0109890109890109	True
B.1.1.336	C12651T	0.0219780219780219	True
B.1.1.336	C12781T	0.0109890109890109	True
B.1.1.336	A12998G	0.0329670329670329	True
B.1.1.336	C13261T	0.0219780219780219	True
B.1.1.336	C13554T	0.956043956043956	True
B.1.1.336	C13620T	0.0109890109890109	True
B.1.1.336	C13681A	0.0219780219780219	True
B.1.1.336	C13694T	0.0439560439560439	True
B.1.1.336	A13711G	0.0109890109890109	True
B.1.1.336	C13743T	0.0219780219780219	True
B.1.1.336	C14115T	0.0329670329670329	True
B.1.1.336	C14326T	0.0109890109890109	True
B.1.1.336	C14408T	0.7582417582417582	True
B.1.1.336	A14436G	0.0109890109890109	True
B.1.1.336	A15345G	0.0109890109890109	True
B.1.1.336	G15439A	0.0109890109890109	True
B.1.1.336	C15579T	0.0659340659340659	True
B.1.1.336	C15587T	0.0109890109890109	True
B.1.1.336	G15908T	0.0329670329670329	True
B.1.1.336	G15921A	0.0219780219780219	True
B.1.1.336	C15952T	0.0329670329670329	True
B.1.1.336	C16293T	0.0109890109890109	True
B.1.1.336	C16362T	0.0109890109890109	True
B.1.1.336	C16391T	0.0329670329670329	True
B.1.1.336	C16428T	0.0219780219780219	True
B.1.1.336	C16616T	0.0109890109890109	True
B.1.1.336	T16976C	0.0329670329670329	True
B.1.1.336	A17082G	0.8681318681318682	True
B.1.1.336	T17154C	0.0109890109890109	True
B.1.1.336	T17160G	0.0219780219780219	True
B.1.1.336	G17411A	0.0109890109890109	True
B.1.1.336	C17550T	0.0329670329670329	True
B.1.1.336	A17615G	0.0329670329670329	True
B.1.1.336	C17718T	0.0109890109890109	True
B.1.1.336	C17746T	0.0109890109890109	True
B.1.1.336	G17893T	0.0329670329670329	True
B.1.1.336	T18111A	0.0109890109890109	True
B.1.1.336	C18247T	0.0109890109890109	True
B.1.1.336	A18366G	0.0329670329670329	True
B.1.1.336	A18585G	0.0109890109890109	True
B.1.1.336	C18591G	0.0109890109890109	True
B.1.1.336	C19097T	0.0329670329670329	True
B.1.1.336	A19108G	0.0109890109890109	True
B.1.1.336	C19160T	0.0329670329670329	True
B.1.1.336	C19264T	0.0109890109890109	True
B.1.1.336	C19269T	0.0219780219780219	True
B.1.1.336	C19610T	0.0989010989010989	True
B.1.1.336	T19839C	0.0109890109890109	True
B.1.1.336	C19884T	0.0329670329670329	True
B.1.1.336	C19983T	0.0109890109890109	True
B.1.1.336	A20294G	0.0109890109890109	True
B.1.1.336	G20326A	0.0329670329670329	True
B.1.1.336	C20480T	0.0109890109890109	True
B.1.1.336	C20594T	0.0109890109890109	True
B.1.1.336	A21137G	0.0109890109890109	True
B.1.1.336	C21552T	0.0109890109890109	True
B.1.1.336	C21621T	0.0439560439560439	True
B.1.1.336	ATACATG21764A	0.0109890109890109	True
B.1.1.336	T21765C	0.0219780219780219	True
B.1.1.336	C21952T	0.0109890109890109	True
B.1.1.336	C22097A	0.0659340659340659	True
B.1.1.336	C22281T	0.0659340659340659	True
B.1.1.336	T22348C	0.0219780219780219	True
B.1.1.336	T22369C	0.0109890109890109	True
B.1.1.336	C22498T	0.0109890109890109	True
B.1.1.336	C22550G	0.0109890109890109	True
B.1.1.336	C22818G	0.0109890109890109	True
B.1.1.336	A22872G	0.0109890109890109	True
B.1.1.336	T22888C	0.0109890109890109	True
B.1.1.336	C23185T	0.0109890109890109	True
B.1.1.336	G23236T	0.0109890109890109	True
B.1.1.336	A23403G	0.978021978021978	True
B.1.1.336	C23557T	0.0219780219780219	True
B.1.1.336	C23604A	0.967032967032967	True
B.1.1.336	C23982T	0.0109890109890109	True
B.1.1.336	C23987T	0.0109890109890109	True
B.1.1.336	T24013C	0.0109890109890109	True
B.1.1.336	C24381T	0.0109890109890109	True
B.1.1.336	C24442T	0.0329670329670329	True
B.1.1.336	T24733C	0.0549450549450549	True
B.1.1.336	A24775G	0.0219780219780219	True
B.1.1.336	C25002T	0.0109890109890109	True
B.1.1.336	C25452T	0.0109890109890109	True
B.1.1.336	G25456T	0.0219780219780219	True
B.1.1.336	A25472C	0.0329670329670329	True
B.1.1.336	C25572T	0.0219780219780219	True
B.1.1.336	G25595T	0.0109890109890109	True
B.1.1.336	C25603T	0.0109890109890109	True
B.1.1.336	C25710T	0.0549450549450549	True
B.1.1.336	C25749T	0.0329670329670329	True
B.1.1.336	T25774C	0.0219780219780219	True
B.1.1.336	A25910G	0.8791208791208791	True
B.1.1.336	C26022T	0.0109890109890109	True
B.1.1.336	T26157A	0.0109890109890109	True
B.1.1.336	T26181G	0.0109890109890109	True
B.1.1.336	C26256T	0.0109890109890109	True
B.1.1.336	C26333T	0.0109890109890109	True
B.1.1.336	C26464T	0.912087912087912	True
B.1.1.336	C26826T	0.0109890109890109	True
B.1.1.336	C26873T	0.0219780219780219	True
B.1.1.336	A26927G	0.0219780219780219	True
B.1.1.336	C27002T	0.0109890109890109	True
B.1.1.336	C27219T	0.0109890109890109	True
B.1.1.336	G27506C	0.0329670329670329	True
B.1.1.336	C27610T	0.0109890109890109	True
B.1.1.336	C27654T	0.0109890109890109	True
B.1.1.336	C27686T	0.0109890109890109	True
B.1.1.336	G27708T	0.0219780219780219	True
B.1.1.336	C27737T	0.0329670329670329	True
B.1.1.336	C27752T	0.0109890109890109	True
B.1.1.336	T27817C	0.0109890109890109	True
B.1.1.336	G27841T	0.0109890109890109	True
B.1.1.336	C27858T	0.0109890109890109	True
B.1.1.336	C27972T	0.0219780219780219	True
B.1.1.336	C28045T	0.0109890109890109	True
B.1.1.336	C28057T	0.0109890109890109	True
B.1.1.336	C28093T	0.0109890109890109	True
B.1.1.336	T28199C	0.0879120879120879	True
B.1.1.336	G28371T	0.0109890109890109	True
B.1.1.336	A28384G	0.0989010989010989	True
B.1.1.336	A28387G	0.0109890109890109	True
B.1.1.336	A28523G	0.0109890109890109	True
B.1.1.336	A28591G	0.0109890109890109	True
B.1.1.336	C28657T	0.0109890109890109	True
B.1.1.336	C28698G	0.0109890109890109	True
B.1.1.336	G28881A	0.978021978021978	True
B.1.1.336	G28882A	0.978021978021978	True
B.1.1.336	G28883C	0.956043956043956	True
B.1.1.336	G28975T	0.0329670329670329	True
B.1.1.336	C29296T	0.0329670329670329	True
B.1.1.336	G29402T	0.0109890109890109	True
B.1.1.336	C29466T	0.0329670329670329	True
B.1.1.336	C29518T	0.0329670329670329	True
B.1.1.336	C29627T	0.0109890109890109	True
B.1.1.336	G29628A	0.0219780219780219	True
B.1.1.336	C29724T	0.0109890109890109	True
B.1.1.336	C29741T	0.0109890109890109	True
B.1.1.336	G29810T	0.0109890109890109	True
B.1.1.336	T29816A	0.0109890109890109	True
B.1.1.336	T29817A	0.0109890109890109	True
AY.75.2	T13C	0.2640449438202247	True
AY.75.2	C186T	0.0112359550561797	True
AY.75.2	G210T	0.9887640449438202	True
AY.75.2	C241T	0.9887640449438202	True
AY.75.2	AAAGTCATTT685A	0.0112359550561797	True
AY.75.2	C829T	0.1039325842696629	True
AY.75.2	C3037T	0.99438202247191	True
AY.75.2	G3052A	0.0196629213483146	True
AY.75.2	A4872G	0.0112359550561797	True
AY.75.2	C5184T	0.9803370786516854	True
AY.75.2	A5584G	0.6938202247191011	True
AY.75.2	C6651T	0.0140449438202247	True
AY.75.2	C6723T	0.0308988764044943	True
AY.75.2	T7630C	0.047752808988764	True
AY.75.2	T7717C	0.949438202247191	True
AY.75.2	C8293T	0.0252808988764044	True
AY.75.2	C9891T	0.9803370786516854	True
AY.75.2	G11083T	0.0112359550561797	True
AY.75.2	T11418C	0.9831460674157304	True
AY.75.2	C11455T	0.0252808988764044	True
AY.75.2	C11514T	0.9831460674157304	True
AY.75.2	T11705G	0.199438202247191	True
AY.75.2	C13011T	0.0112359550561797	True
AY.75.2	C13019T	0.8286516853932584	True
AY.75.2	C13176T	0.047752808988764	True
AY.75.2	C13264T	0.0112359550561797	True
AY.75.2	A14291G	0.0112359550561797	True
AY.75.2	C14408T	0.9859550561797752	True
AY.75.2	G15451A	0.9887640449438202	True
AY.75.2	G16153A	0.0224719101123595	True
AY.75.2	C16466T	0.9831460674157304	True
AY.75.2	A16824G	0.8904494382022472	True
AY.75.2	T17160A	0.0140449438202247	True
AY.75.2	G19690A	0.1011235955056179	True
AY.75.2	C20930T	0.0196629213483146	True
AY.75.2	C21618G	0.9438202247191012	True
AY.75.2	C21622T	0.9241573033707864	True
AY.75.2	ATACATG21764A	0.0140449438202247	True
AY.75.2	G21987A	0.1741573033707865	True
AY.75.2	TTTA21990T	0.0140449438202247	True
AY.75.2	GAGTTCA22028G	0.9517790262172284	True
AY.75.2	C22227T	0.9382022471910112	True
AY.75.2	T22917G	0.9157303370786516	True
AY.75.2	C22995A	0.9241573033707864	True
AY.75.2	A23403G	0.9747191011235956	True
AY.75.2	T23560A	0.0168539325842696	True
AY.75.2	C23604G	0.99438202247191	True
AY.75.2	G23611T	0.9578651685393258	True
AY.75.2	G24410A	0.6910112359550562	True
AY.75.2	T24903G	0.0140449438202247	True
AY.75.2	C25469T	0.9859550561797752	True
AY.75.2	G25785T	0.0112359550561797	True
AY.75.2	C26151A	0.0140449438202247	True
AY.75.2	T26767C	0.9803370786516854	True
AY.75.2	C27494T	0.0112359550561797	True
AY.75.2	C27513T	0.0140449438202247	True
AY.75.2	C27577T	0.0196629213483146	True
AY.75.2	T27638C	0.9297752808988764	True
AY.75.2	C27752T	0.9353932584269664	True
AY.75.2	AGATTTC28247A	0.9831460674157304	True
AY.75.2	TA28270T	0.9719101123595506	True
AY.75.2	A28461G	0.9915730337078652	True
AY.75.2	G28881T	0.9887640449438202	True
AY.75.2	G28919C	0.0112359550561797	True
AY.75.2	G29402T	0.9606741573033708	True
AY.75.2	G29543T	0.0112359550561797	True
AY.75.2	G29705T	0.0196629213483146	True
AY.75.2	G29742T	0.9353932584269664	True
AY.75.2	G29744A	0.9073033707865168	True
B.1.177.18	C241T	0.9614921780986764	True
B.1.177.18	GTGACCGAAAGGTAAGATGGAGAGCCTTGTCCCTGGTTTCAACGAGAAAACACACGTCCAACTCAGTTTGCCTGTTTTACAGGTTCGCGACGT250G	0.033681264061110196	True
B.1.177.18	T445C	0.9951865222623344	True
B.1.177.18	C829T	0.0204572803850782	True
B.1.177.18	A1087G	0.0673886883273164	True
B.1.177.18	C1302T	0.0240673886883273	True
B.1.177.18	C1403T	0.0180505415162454	True
B.1.177.18	C1627T	0.01323706377858	True
B.1.177.18	T2019C	0.0902527075812274	True
B.1.177.18	A3021G	0.0144404332129963	True
B.1.177.18	C3037T	0.9963898916967509	True
B.1.177.18	G3431T	0.0709987966305655	True
B.1.177.18	C4999T	0.2322503008423586	True
B.1.177.18	A5096G	0.0685920577617328	True
B.1.177.18	C5175T	0.0204572803850782	True
B.1.177.18	C5239T	0.0228640192539109	True
B.1.177.18	C5348T	0.0108303249097472	True
B.1.177.18	C5796T	0.0108303249097472	True
B.1.177.18	C5886T	0.0168471720818291	True
B.1.177.18	C5944T	0.1046931407942238	True
B.1.177.18	C6286T	0.9951865222623344	True
B.1.177.18	C6539T	0.0192539109506618	True
B.1.177.18	C7006T	0.0336943441636582	True
B.1.177.18	A8380G	0.0481347773766546	True
B.1.177.18	C9638T	0.0168471720818291	True
B.1.177.18	C9679T	0.0469314079422382	True
B.1.177.18	C9745T	0.0168471720818291	True
B.1.177.18	A10323G	0.9638989169675092	True
B.1.177.18	C11171A	0.0156438026474127	True
B.1.177.18	C12924T	0.0120336943441636	True
B.1.177.18	C13945T	0.0312876052948255	True
B.1.177.18	C14178T	0.0709987966305655	True
B.1.177.18	C14408T	0.9927797833935018	True
B.1.177.18	C14937T	0.0204572803850782	True
B.1.177.18	C15810T	0.0168471720818291	True
B.1.177.18	G16117T	0.0192539109506618	True
B.1.177.18	C17339T	0.0156438026474127	True
B.1.177.18	C17747T	0.0445246690734055	True
B.1.177.18	C17850T	0.0433212996389891	True
B.1.177.18	T19521C	0.0156438026474127	True
B.1.177.18	C19803T	0.0433212996389891	True
B.1.177.18	C19955T	0.0144404332129963	True
B.1.177.18	G20410A	0.1768953068592057	True
B.1.177.18	C20428T	0.0144404332129963	True
B.1.177.18	G21255C	0.9386281588447654	True
B.1.177.18	A21309G	0.0216606498194945	True
B.1.177.18	C21575T	0.0144404332129963	True
B.1.177.18	C21622T	0.0144404332129963	True
B.1.177.18	C21789T	0.0180505415162454	True
B.1.177.18	C22227T	0.9879663056558364	True
B.1.177.18	A22842G	0.0156438026474127	True
B.1.177.18	G23012C	0.0108303249097472	True
B.1.177.18	G23311C	0.9963898916967509	True
B.1.177.18	A23403G	0.9975932611311672	True
B.1.177.18	G23856T	0.0228640192539109	True
B.1.177.18	G25440T	0.9927797833935018	True
B.1.177.18	C25614T	0.1732851985559566	True
B.1.177.18	G26143T	0.0216606498194945	True
B.1.177.18	C26447T	0.0216606498194945	True
B.1.177.18	C26801G	0.9963898916967509	True
B.1.177.18	C26882T	0.0108303249097472	True
B.1.177.18	C26988T	0.0168471720818291	True
B.1.177.18	C27005T	0.0276774969915764	True
B.1.177.18	C27434T	0.01323706377858	True
B.1.177.18	C27752T	0.8844765342960289	True
B.1.177.18	G28178T	0.0228640192539109	True
B.1.177.18	T28406C	0.0794223826714801	True
B.1.177.18	T28474C	0.02647412755716	True
B.1.177.18	A28761C	0.0156438026474127	True
B.1.177.18	G28881T	0.0240673886883273	True
B.1.177.18	C28932T	0.98676293622142	True
B.1.177.18	G29645T	0.98676293622142	True
AU.2	A4T	0.0107296137339055	True
AU.2	C241T	0.9957081545064378	True
AU.2	C442T	0.0107296137339055	True
AU.2	C683T	0.9935622317596566	True
AU.2	C703T	0.0236051502145922	True
AU.2	G713A	0.0128755364806866	True
AU.2	C936T	0.0150214592274678	True
AU.2	T1333A	0.0128755364806866	True
AU.2	T1340C	0.0107296137339055	True
AU.2	T1592C	0.0171673819742489	True
AU.2	C1884T	0.0236051502145922	True
AU.2	C2137A	0.1030042918454935	True
AU.2	A2171G	0.0236051502145922	True
AU.2	G2447A	0.0472103004291845	True
AU.2	C3037T	0.9957081545064378	True
AU.2	C3096T	0.9935622317596566	True
AU.2	A3234G	0.0171673819742489	True
AU.2	C3768T	0.9957081545064378	True
AU.2	G3774A	0.0321888412017167	True
AU.2	C3874T	0.0107296137339055	True
AU.2	C3885T	0.0150214592274678	True
AU.2	T4213C	0.0128755364806866	True
AU.2	G4649T	0.0107296137339055	True
AU.2	C4686T	0.0128755364806866	True
AU.2	C5184T	0.9957081545064378	True
AU.2	C5221T	0.0364806866952789	True
AU.2	C5365T	0.0171673819742489	True
AU.2	C5736T	0.0128755364806866	True
AU.2	A5829G	0.0171673819742489	True
AU.2	G6349A	0.0300429184549356	True
AU.2	C6636T	0.0171673819742489	True
AU.2	C7728T	0.0150214592274678	True
AU.2	T8014C	0.0171673819742489	True
AU.2	C8139T	0.0171673819742489	True
AU.2	C8917T	0.0622317596566523	True
AU.2	G9584A	0.0150214592274678	True
AU.2	T9860C	0.0150214592274678	True
AU.2	C10232T	0.0236051502145922	True
AU.2	A10323G	0.055793991416309	True
AU.2	A11117G	0.9549356223175964	True
AU.2	C11195T	0.9871244635193132	True
AU.2	C11325T	0.0107296137339055	True
AU.2	A11603G	0.0515021459227467	True
AU.2	C11941T	0.0150214592274678	True
AU.2	C12025T	0.0278969957081545	True
AU.2	C12400T	0.0450643776824034	True
AU.2	C12439T	0.9892703862660944	True
AU.2	T12598C	0.0128755364806866	True
AU.2	C12695T	0.0150214592274678	True
AU.2	C12880T	0.9914163090128756	True
AU.2	T13234C	0.0128755364806866	True
AU.2	A13482G	0.0622317596566523	True
AU.2	C14408T	0.9957081545064378	True
AU.2	G15829T	0.0600858369098712	True
AU.2	G15957A	0.0107296137339055	True
AU.2	G16065A	0.0150214592274678	True
AU.2	C16329T	0.0107296137339055	True
AU.2	C16362T	0.0128755364806866	True
AU.2	G16647T	0.0107296137339055	True
AU.2	C17012T	0.9935622317596566	True
AU.2	C17130T	0.0515021459227467	True
AU.2	G17259A	0.0107296137339055	True
AU.2	G17686T	0.0150214592274678	True
AU.2	A18456G	0.0128755364806866	True
AU.2	T18696A	0.0107296137339055	True
AU.2	C18877T	0.9957081545064378	True
AU.2	C19255T	0.0622317596566523	True
AU.2	C19441T	0.0278969957081545	True
AU.2	C19484T	0.0107296137339055	True
AU.2	G20002T	0.9849785407725322	True
AU.2	A20374G	0.0429184549356223	True
AU.2	C20844T	0.0665236051502145	True
AU.2	G21004T	0.0429184549356223	True
AU.2	C21005T	0.0515021459227467	True
AU.2	C21302T	0.0107296137339055	True
AU.2	C21304A	0.0107296137339055	True
AU.2	A21449G	0.4206008583690987	True
AU.2	A22102T	0.01931330472103	True
AU.2	T22219C	0.9763948497854076	True
AU.2	G22577A	0.0128755364806866	True
AU.2	C22879A	0.9935622317596566	True
AU.2	A23403G	0.9957081545064378	True
AU.2	C23604G	0.9935622317596566	True
AU.2	C24138T	0.0128755364806866	True
AU.2	C24700T	0.0150214592274678	True
AU.2	G25234C	0.0214592274678111	True
AU.2	G25244C	0.0150214592274678	True
AU.2	G25314T	0.9957081545064378	True
AU.2	A25408G	0.0107296137339055	True
AU.2	T25461C	0.1137339055793991	True
AU.2	G25563T	0.9957081545064378	True
AU.2	C25607T	0.01931330472103	True
AU.2	C25728T	0.0236051502145922	True
AU.2	G25785T	0.0343347639484978	True
AU.2	G25819A	0.0622317596566523	True
AU.2	C26735T	0.9957081545064378	True
AU.2	C27059T	0.0343347639484978	True
AU.2	C27213T	0.1030042918454935	True
AU.2	A27440G	0.0150214592274678	True
AU.2	C27735T	0.0300429184549356	True
AU.2	C27752T	0.0150214592274678	True
AU.2	G27890A	0.0128755364806866	True
AU.2	G28337A	0.130901287553648	True
AU.2	G28373T	0.0128755364806866	True
AU.2	G28395T	0.0429184549356223	True
AU.2	C28887T	0.9957081545064378	True
AU.2	C28957T	0.03862660944206	True
AU.2	C29409T	0.0236051502145922	True
AU.2	C29518T	0.03862660944206	True
AU.2	C29718T	0.9957081545064378	True
AU.2	C29743T	0.9914163090128756	True
AU.2	G29779T	0.0128755364806866	True
AU.2	A29881G	0.0128755364806866	True
AU.2	A29882G	0.0128755364806866	True
AU.2	A29883G	0.0150214592274678	True
AU.2	A29885C	0.0128755364806866	True
C.16	C222T	0.2215909090909091	True
C.16	A235C	0.0875	True
C.16	C241T	0.9840909090909092	True
C.16	C346T	0.0306818181818181	True
C.16	C367T	0.025	True
C.16	C384T	0.0102272727272727	True
C.16	G614T	0.0659090909090909	True
C.16	C774T	0.0136363636363636	True
C.16	C920T	0.0659090909090909	True
C.16	C934T	0.0113636363636363	True
C.16	C936T	0.0136363636363636	True
C.16	G970A	0.0204545454545454	True
C.16	C999T	0.0204545454545454	True
C.16	T1066C	0.0227272727272727	True
C.16	C1190T	0.1022727272727272	True
C.16	T1292C	0.0147727272727272	True
C.16	C1385T	0.0113636363636363	True
C.16	T1592A	0.0227272727272727	True
C.16	C1593T	0.0272727272727272	True
C.16	C1670T	0.0125	True
C.16	C1684T	0.021590909090909	True
C.16	A1804C	0.0136363636363636	True
C.16	G1820A	0.0147727272727272	True
C.16	G1821A	0.0420454545454545	True
C.16	G1874A	0.0136363636363636	True
C.16	G1914A	0.0204545454545454	True
C.16	T1921C	0.2488636363636363	True
C.16	C1926A	0.1136363636363636	True
C.16	C1968T	0.0943181818181818	True
C.16	C2143T	0.0227272727272727	True
C.16	G2293A	0.0284090909090909	True
C.16	C2488T	0.0954545454545454	True
C.16	G2888T	0.0113636363636363	True
C.16	C2973T	0.0136363636363636	True
C.16	C3037T	0.9954545454545456	True
C.16	C3096T	0.0193181818181818	True
C.16	G3122T	0.0670454545454545	True
C.16	A3215G	0.084090909090909	True
C.16	G3243A	0.0488636363636363	True
C.16	G3302A	0.9784090909090908	True
C.16	A3350G	0.0147727272727272	True
C.16	T3658C	0.0795454545454545	True
C.16	G3831T	0.0125	True
C.16	C4002T	0.9840909090909092	True
C.16	G4080T	0.0375	True
C.16	C4084T	0.0375	True
C.16	T5263C	0.0125	True
C.16	C5301T	0.0102272727272727	True
C.16	G5716T	0.0659090909090909	True
C.16	G5716A	0.0181818181818181	True
C.16	C5869T	0.0159090909090909	True
C.16	C6145T	0.1136363636363636	True
C.16	C6195A	0.0238636363636363	True
C.16	C7113T	0.0125	True
C.16	G8017T	0.0227272727272727	True
C.16	G8083A	0.0102272727272727	True
C.16	G8591T	0.2727272727272727	True
C.16	G8787A	0.0102272727272727	True
C.16	A9079G	0.0795454545454545	True
C.16	C9520T	0.0284090909090909	True
C.16	C9559T	0.025	True
C.16	C9611T	0.0147727272727272	True
C.16	C9693T	0.9772727272727272	True
C.16	C10038T	0.0136363636363636	True
C.16	G10097A	0.9647727272727272	True
C.16	C10188T	0.0272727272727272	True
C.16	A10323G	0.0272727272727272	True
C.16	C10765T	0.1022727272727272	True
C.16	G11083T	0.0318181818181818	True
C.16	C11514T	0.0170454545454545	True
C.16	C11704T	0.0306818181818181	True
C.16	C11758T	0.7522727272727273	True
C.16	A12410G	0.0238636363636363	True
C.16	C12439T	0.0125	True
C.16	A12463T	0.034090909090909	True
C.16	C12484T	0.021590909090909	True
C.16	G12661A	0.0136363636363636	True
C.16	C12789T	0.9227272727272728	True
C.16	C12924T	0.0693181818181818	True
C.16	G12988T	0.0147727272727272	True
C.16	C13138T	0.0102272727272727	True
C.16	C13536T	0.9386363636363636	True
C.16	C13819T	0.0147727272727272	True
C.16	A13953G	0.0113636363636363	True
C.16	T14217G	0.0193181818181818	True
C.16	C14408T	0.990909090909091	True
C.16	C14724T	0.0295454545454545	True
C.16	C14805T	0.0238636363636363	True
C.16	C15579T	0.0125	True
C.16	T15651C	0.0170454545454545	True
C.16	C16111T	0.0125	True
C.16	A16474G	0.0659090909090909	True
C.16	C16523T	0.0125	True
C.16	A16797C	0.0352272727272727	True
C.16	C16887T	0.0318181818181818	True
C.16	C17502T	0.059090909090909	True
C.16	C17518T	0.0113636363636363	True
C.16	C17634T	0.0818181818181818	True
C.16	T18126G	0.0136363636363636	True
C.16	A18410G	0.0102272727272727	True
C.16	C18452T	0.0147727272727272	True
C.16	A18594G	0.2772727272727273	True
C.16	T18900C	0.0170454545454545	True
C.16	C19185T	0.0363636363636363	True
C.16	C19374T	0.0227272727272727	True
C.16	T19989C	0.0488636363636363	True
C.16	A20097C	0.0284090909090909	True
C.16	A20118G	0.0238636363636363	True
C.16	C21145T	0.0170454545454545	True
C.16	C21855T	0.025	True
C.16	G21974C	0.0113636363636363	True
C.16	T22027C	0.0193181818181818	True
C.16	T22303C	0.0136363636363636	True
C.16	C22377A	0.0284090909090909	True
C.16	C22591T	0.0136363636363636	True
C.16	A22743C	0.0204545454545454	True
C.16	G22793T	0.0352272727272727	True
C.16	T22795G	0.0170454545454545	True
C.16	T22917G	0.9602272727272728	True
C.16	C23248T	0.0102272727272727	True
C.16	C23277T	0.0125	True
C.16	A23403G	0.990909090909091	True
C.16	C23481T	0.0784090909090909	True
C.16	C23506T	0.0625	True
C.16	C23520T	0.0102272727272727	True
C.16	G23587T	0.0147727272727272	True
C.16	C23604A	0.0977272727272727	True
C.16	G23608T	0.0113636363636363	True
C.16	C23635T	0.0125	True
C.16	C23731T	0.9863636363636364	True
C.16	G23868T	0.2784090909090909	True
C.16	C23929T	0.0181818181818181	True
C.16	C23997T	0.0352272727272727	True
C.16	A24049T	0.0136363636363636	True
C.16	G24124T	0.0795454545454545	True
C.16	G24781T	0.0125	True
C.16	C25000T	0.0284090909090909	True
C.16	C25046T	0.0227272727272727	True
C.16	C25509T	0.0659090909090909	True
C.16	G25567A	0.0659090909090909	True
C.16	C25587T	0.0159090909090909	True
C.16	A25591C	0.0113636363636363	True
C.16	C25603T	0.0102272727272727	True
C.16	G25690T	0.0125	True
C.16	C25703T	0.0147727272727272	True
C.16	C25710T	0.0159090909090909	True
C.16	C25721T	0.0170454545454545	True
C.16	C25731T	0.0102272727272727	True
C.16	C25844T	0.0113636363636363	True
C.16	G25906T	0.2727272727272727	True
C.16	G25906C	0.0375	True
C.16	A26050C	0.0136363636363636	True
C.16	C26060T	0.2727272727272727	True
C.16	G26152C	0.0284090909090909	True
C.16	ATT26484A	0.0147727272727272	True
C.16	T26783C	0.0125	True
C.16	C26801T	0.0181818181818181	True
C.16	C26822T	0.025	True
C.16	T27384C	0.0102272727272727	True
C.16	C27476T	0.0238636363636363	True
C.16	T27484C	0.0318181818181818	True
C.16	T27585G	0.0659090909090909	True
C.16	G27852T	0.0136363636363636	True
C.16	C27879T	0.0170454545454545	True
C.16	T27901G	0.0375	True
C.16	T27913C	0.0125	True
C.16	G28028T	0.0147727272727272	True
C.16	G28079A	0.2363636363636363	True
C.16	T28143A	0.0102272727272727	True
C.16	C28153T	0.0306818181818181	True
C.16	C28310T	0.0113636363636363	True
C.16	A28390G	0.0159090909090909	True
C.16	T28723C	0.2772727272727273	True
C.16	A28877T	0.0227272727272727	True
C.16	G28878C	0.0227272727272727	True
C.16	G28881A	0.9545454545454546	True
C.16	G28882A	0.9545454545454546	True
C.16	G28883C	0.9556818181818182	True
C.16	C28887T	0.0113636363636363	True
C.16	G28980T	0.0136363636363636	True
C.16	G28985T	0.2420454545454545	True
C.16	T29173C	0.0954545454545454	True
C.16	G29195T	0.0159090909090909	True
C.16	G29260T	0.2772727272727273	True
C.16	A29406C	0.0954545454545454	True
C.16	G29422T	0.9386363636363636	True
C.16	C29580T	0.0125	True
C.16	C29733T	0.0125	True
C.16	G29766T	0.0579545454545454	True
C.16	T29791A	0.0113636363636363	True
C.16	T29793A	0.0136363636363636	True
C.16	G29794A	0.0113636363636363	True
C.16	G29795A	0.0113636363636363	True
C.16	G29798A	0.0113636363636363	True
C.16	G29800A	0.0113636363636363	True
C.16	C29801A	0.0113636363636363	True
C.16	C29802A	0.0113636363636363	True
C.16	C29803A	0.0113636363636363	True
C.16	T29804A	0.0113636363636363	True
C.16	T29807A	0.0113636363636363	True
C.16	G29808A	0.0113636363636363	True
C.16	T29809A	0.0113636363636363	True
C.16	G29810A	0.0113636363636363	True
C.16	T29811A	0.0113636363636363	True
C.16	T29816A	0.0113636363636363	True
C.16	T29817A	0.0113636363636363	True
B.1.539	T13C	0.0142857142857142	True
B.1.539	C241T	0.9714285714285714	True
B.1.539	C478T	0.0285714285714285	True
B.1.539	C504A	0.0142857142857142	True
B.1.539	A1034C	0.0285714285714285	True
B.1.539	A1051C	0.1142857142857142	True
B.1.539	C1142T	0.0142857142857142	True
B.1.539	C1288T	0.0142857142857142	True
B.1.539	C1300T	0.9714285714285714	True
B.1.539	T1343C	0.0285714285714285	True
B.1.539	C1473T	0.0142857142857142	True
B.1.539	C1716T	0.0428571428571428	True
B.1.539	C1722T	0.0285714285714285	True
B.1.539	G1748A	0.1285714285714285	True
B.1.539	C2363T	0.0142857142857142	True
B.1.539	T2377A	0.0142857142857142	True
B.1.539	C2706T	0.0142857142857142	True
B.1.539	C3037T	0.9714285714285714	True
B.1.539	T3163A	0.0142857142857142	True
B.1.539	C3177T	0.0142857142857142	True
B.1.539	C3743T	0.0142857142857142	True
B.1.539	C4795T	0.0428571428571428	True
B.1.539	G5008A	0.0142857142857142	True
B.1.539	C5055T	0.0142857142857142	True
B.1.539	C5142T	0.0142857142857142	True
B.1.539	G5273A	0.0142857142857142	True
B.1.539	C5284T	0.0142857142857142	True
B.1.539	C5621T	0.1285714285714285	True
B.1.539	A5638G	0.0428571428571428	True
B.1.539	A5703G	0.0285714285714285	True
B.1.539	T6079C	0.1142857142857142	True
B.1.539	A6521G	0.0142857142857142	True
B.1.539	C7104T	0.0285714285714285	True
B.1.539	C7124T	0.0142857142857142	True
B.1.539	C7165T	0.0142857142857142	True
B.1.539	C7267T	0.0142857142857142	True
B.1.539	C7735T	0.0142857142857142	True
B.1.539	T7825C	0.0142857142857142	True
B.1.539	G8179T	0.1714285714285714	True
B.1.539	C8344T	0.0142857142857142	True
B.1.539	A8472G	0.0142857142857142	True
B.1.539	G8796T	0.0142857142857142	True
B.1.539	A9553G	0.0142857142857142	True
B.1.539	A10075G	0.0142857142857142	True
B.1.539	C10209T	0.0142857142857142	True
B.1.539	A10323G	0.0142857142857142	True
B.1.539	A10486G	0.0142857142857142	True
B.1.539	C10834T	0.0142857142857142	True
B.1.539	G10841A	0.0428571428571428	True
B.1.539	C14408T	0.9571428571428572	True
B.1.539	A14504T	0.0142857142857142	True
B.1.539	C14741A	0.0285714285714285	True
B.1.539	A14891C	0.0142857142857142	True
B.1.539	A14916C	0.0571428571428571	True
B.1.539	C15026T	0.0571428571428571	True
B.1.539	G15543T	0.0142857142857142	True
B.1.539	C15720T	0.1285714285714285	True
B.1.539	G17334T	0.0142857142857142	True
B.1.539	G17608T	0.0285714285714285	True
B.1.539	C17678T	0.1571428571428571	True
B.1.539	G17721T	0.0857142857142857	True
B.1.539	A18222G	0.0142857142857142	True
B.1.539	C18246T	0.0142857142857142	True
B.1.539	G18467T	0.0142857142857142	True
B.1.539	G18583A	0.1285714285714285	True
B.1.539	T18863C	0.9714285714285714	True
B.1.539	G19006T	0.0285714285714285	True
B.1.539	C19151T	0.0857142857142857	True
B.1.539	T19848C	0.0142857142857142	True
B.1.539	C20603T	0.0142857142857142	True
B.1.539	G20808A	0.0142857142857142	True
B.1.539	C20831T	0.0142857142857142	True
B.1.539	C20930T	0.0142857142857142	True
B.1.539	C20936T	0.0142857142857142	True
B.1.539	C21110T	0.0142857142857142	True
B.1.539	A21222G	0.1142857142857142	True
B.1.539	C21302T	0.0142857142857142	True
B.1.539	C21304A	0.0142857142857142	True
B.1.539	A21450C	0.0285714285714285	True
B.1.539	C21575T	0.1	True
B.1.539	C21642T	0.1285714285714285	True
B.1.539	C21658T	0.0428571428571428	True
B.1.539	A22125G	0.0142857142857142	True
B.1.539	G22646T	0.0142857142857142	True
B.1.539	C22858T	0.0142857142857142	True
B.1.539	C23202T	0.0285714285714285	True
B.1.539	A23329G	0.0142857142857142	True
B.1.539	A23403G	0.9714285714285714	True
B.1.539	G23593C	0.0142857142857142	True
B.1.539	C23634A	0.0285714285714285	True
B.1.539	C23707T	0.0857142857142857	True
B.1.539	G23755C	0.0142857142857142	True
B.1.539	G24197T	0.1571428571428571	True
B.1.539	C25207T	0.0142857142857142	True
B.1.539	C25511T	0.0142857142857142	True
B.1.539	C25549T	0.0142857142857142	True
B.1.539	C25624T	0.0142857142857142	True
B.1.539	G25681A	0.0142857142857142	True
B.1.539	C25714T	0.0142857142857142	True
B.1.539	C26060T	0.9714285714285714	True
B.1.539	C26256T	0.0428571428571428	True
B.1.539	C26895T	0.0142857142857142	True
B.1.539	C27323T	0.1571428571428571	True
B.1.539	T27384C	0.0142857142857142	True
B.1.539	C27575T	0.0142857142857142	True
B.1.539	C27615A	0.0285714285714285	True
B.1.539	C27697T	0.0142857142857142	True
B.1.539	C27879T	0.0142857142857142	True
B.1.539	C28054T	0.0142857142857142	True
B.1.539	G28209C	0.1	True
B.1.539	C28335T	0.0142857142857142	True
B.1.539	A28574T	0.0142857142857142	True
B.1.539	C28651A	0.0285714285714285	True
B.1.539	A28841G	0.0142857142857142	True
B.1.539	G28882T	0.0714285714285714	True
B.1.539	C28905T	0.1571428571428571	True
B.1.539	G28907T	0.9714285714285714	True
B.1.539	G29027T	0.0285714285714285	True
B.1.539	C29144T	0.0142857142857142	True
B.1.539	G29422T	0.9714285714285714	True
B.1.539	C29482T	0.0142857142857142	True
B.1.539	A29542G	0.9714285714285714	True
B.1.539	G29543C	0.9714285714285714	True
B.1.539	G29573A	0.0428571428571428	True
B.1.539	C29722T	0.0142857142857142	True
AY.57	C203T	0.0113636363636363	True
AY.57	G210T	0.9772727272727272	True
AY.57	C241T	0.9818181818181818	True
AY.57	C274T	0.0113636363636363	True
AY.57	TA517T	0.0102272727272727	True
AY.57	A761C	0.0227272727272727	True
AY.57	C1191T	0.0125	True
AY.57	C1403T	0.9761363636363636	True
AY.57	C2110T	0.0102272727272727	True
AY.57	A2848G	0.0102272727272727	True
AY.57	C3037T	0.9920454545454546	True
AY.57	C3096T	0.0204545454545454	True
AY.57	G3764A	0.0159090909090909	True
AY.57	C3796T	0.0102272727272727	True
AY.57	C3903T	0.0261363636363636	True
AY.57	C3961T	0.0159090909090909	True
AY.57	G4523A	0.0159090909090909	True
AY.57	C4752T	0.0136363636363636	True
AY.57	C4788T	0.0136363636363636	True
AY.57	C5184T	0.9931818181818182	True
AY.57	C5392T	0.0238636363636363	True
AY.57	C5497T	0.9193181818181818	True
AY.57	A5584T	0.9727272727272728	True
AY.57	G5629T	0.1181818181818181	True
AY.57	C7518T	0.0613636363636363	True
AY.57	C7819T	0.0113636363636363	True
AY.57	C8266T	0.0136363636363636	True
AY.57	C8318A	0.1340909090909091	True
AY.57	A8425G	0.0113636363636363	True
AY.57	C8637T	0.0261363636363636	True
AY.57	A8825G	0.0136363636363636	True
AY.57	C9118T	0.0102272727272727	True
AY.57	C9711T	0.0477272727272727	True
AY.57	C9891T	0.9965909090909092	True
AY.57	A10028G	0.0295454545454545	True
AY.57	C10039T	0.0102272727272727	True
AY.57	C10726T	0.0181818181818181	True
AY.57	T11081C	0.046590909090909	True
AY.57	G11083T	0.0147727272727272	True
AY.57	T11418C	0.9931818181818182	True
AY.57	C11514T	0.9954545454545456	True
AY.57	A11537G	0.0102272727272727	True
AY.57	T12583A	0.0147727272727272	True
AY.57	C12974T	0.046590909090909	True
AY.57	C13019T	0.9409090909090908	True
AY.57	C13335T	0.021590909090909	True
AY.57	A13611G	0.046590909090909	True
AY.57	C13708T	0.0227272727272727	True
AY.57	A13712G	0.0136363636363636	True
AY.57	C14408T	0.9931818181818182	True
AY.57	C14922T	0.0204545454545454	True
AY.57	G15451A	0.9954545454545456	True
AY.57	G15543T	0.0227272727272727	True
AY.57	C15981T	0.0102272727272727	True
AY.57	T16239C	0.0159090909090909	True
AY.57	C16329T	0.0204545454545454	True
AY.57	T16461C	0.0113636363636363	True
AY.57	C16466T	0.9965909090909092	True
AY.57	G17014T	0.0125	True
AY.57	C17156T	0.0125	True
AY.57	C18348T	0.0170454545454545	True
AY.57	C18995T	0.0227272727272727	True
AY.57	C19097T	0.0181818181818181	True
AY.57	T19224C	0.0136363636363636	True
AY.57	C19593T	0.0159090909090909	True
AY.57	G20352A	0.1181818181818181	True
AY.57	G20493A	0.0102272727272727	True
AY.57	C21618G	0.9920454545454546	True
AY.57	AATGTTACTTGGTTCCATGCTATACATGTCTCTGGGACCAATGGTACTAAGAGGTTTGATAACCCTGTCCTACCATTTAATGATGGTGTTTATTTTGCTTCCACTGAGAAGTCTAACATAATAAGAGGCTGGATTTTTGGTACTACTTTAGATTCGAAGACCC21743A	0.010325476992143631	True
AY.57	C21772T	0.0147727272727272	True
AY.57	C21855T	0.0352272727272727	True
AY.57	GG21986G	0.0284090909090909	True
AY.57	G21987A	0.7965909090909091	True
AY.57	GAGTTCA22028G	0.9818181818181818	True
AY.57	C22227T	0.8954545454545455	True
AY.57	T22917G	0.969318181818182	True
AY.57	C22995A	0.9761363636363636	True
AY.57	A23403G	0.9579545454545456	True
AY.57	C23604G	0.9954545454545456	True
AY.57	C24370T	0.0102272727272727	True
AY.57	G24410A	0.9863636363636364	True
AY.57	G24724A	0.0159090909090909	True
AY.57	G25354A	0.0352272727272727	True
AY.57	T25451C	0.0102272727272727	True
AY.57	C25469T	0.9852272727272728	True
AY.57	A25581G	0.1147727272727272	True
AY.57	C25585G	0.0397727272727272	True
AY.57	C25658T	0.0909090909090909	True
AY.57	C25904T	0.0204545454545454	True
AY.57	C26198T	0.0102272727272727	True
AY.57	C26256T	0.0147727272727272	True
AY.57	C26326T	0.0204545454545454	True
AY.57	C26735T	0.0363636363636363	True
AY.57	T26767C	0.990909090909091	True
AY.57	A26927G	0.0102272727272727	True
AY.57	G27632C	0.0227272727272727	True
AY.57	T27638C	0.975	True
AY.57	C27752T	0.9829545454545454	True
AY.57	G27987T	0.0272727272727272	True
AY.57	G28109T	0.0113636363636363	True
AY.57	AGATTTC28247A	0.9920454545454546	True
AY.57	TA28270T	0.9977272727272728	True
AY.57	C28311T	0.0181818181818181	True
AY.57	G28373T	0.0147727272727272	True
AY.57	A28461G	0.9488636363636364	True
AY.57	A28624G	0.025	True
AY.57	G28851T	0.0181818181818181	True
AY.57	G28881T	0.9818181818181818	True
AY.57	G28904T	0.0113636363636363	True
AY.57	G29402T	0.9409090909090908	True
AY.57	A29500G	0.0181818181818181	True
AY.57	G29573A	0.0352272727272727	True
AY.57	C29679T	0.0886363636363636	True
AY.57	C29733T	0.0113636363636363	True
AY.57	G29742T	0.9545454545454546	True
AY.33.2	G210T	0.9779917469050894	True
AY.33.2	C241T	0.9766162310866576	True
AY.33.2	GTGACCGAAAGGTAAGATGGAGAGCCTTGTCCCTGGTTTCAACGAGAAAACACACGTCCAACTCAGTTTGCCTGTTTTACAGGTTCGCGACGT250G	0.015130674002751	True
AY.33.2	C583T	0.0206327372764786	True
AY.33.2	G1141T	0.0110041265474552	True
AY.33.2	G2731T	0.0123796423658872	True
AY.33.2	C3037T	0.9944979367262724	True
AY.33.2	G3250A	0.0123796423658872	True
AY.33.2	T3280C	0.0123796423658872	True
AY.33.2	C3784T	0.0137551581843191	True
AY.33.2	G4181T	0.9889958734525448	True
AY.33.2	C6402T	0.9738651994497936	True
AY.33.2	G6533T	0.0371389270976616	True
AY.33.2	G6865T	0.015130674002751	True
AY.33.2	C7093T	0.8184319119669876	True
AY.33.2	C7124T	0.9656121045392022	True
AY.33.2	G7954T	0.015130674002751	True
AY.33.2	C8090T	0.0137551581843191	True
AY.33.2	A8773G	0.0206327372764786	True
AY.33.2	C8986T	0.9876203576341128	True
AY.33.2	G9053T	0.9903713892709766	True
AY.33.2	C9565T	0.0123796423658872	True
AY.33.2	C10029T	0.9889958734525448	True
AY.33.2	G10396T	0.015130674002751	True
AY.33.2	C11195T	0.0343878954607978	True
AY.33.2	A11201G	0.9917469050894084	True
AY.33.2	A11206G	0.0110041265474552	True
AY.33.2	A11332G	0.9931224209078404	True
AY.33.2	T12230G	0.0110041265474552	True
AY.33.2	C12488T	0.2544704264099037	True
AY.33.2	G13334T	0.0784044016506189	True
AY.33.2	C14408T	0.9944979367262724	True
AY.33.2	G14584A	0.0165061898211829	True
AY.33.2	C15026T	0.9546079779917468	True
AY.33.2	C15371T	0.0481430536451169	True
AY.33.2	G15372T	0.0316368638239339	True
AY.33.2	G15451A	0.9889958734525448	True
AY.33.2	C16466T	0.9903713892709766	True
AY.33.2	C17288T	0.0247592847317744	True
AY.33.2	G17814A	0.0110041265474552	True
AY.33.2	C18183T	0.0165061898211829	True
AY.33.2	C18591G	0.015130674002751	True
AY.33.2	C19220T	0.984869325997249	True
AY.33.2	C21614T	0.0110041265474552	True
AY.33.2	C21618G	0.939477303988996	True
AY.33.2	C21622T	0.015130674002751	True
AY.33.2	A21647G	0.8872077028885832	True
AY.33.2	C21762T	0.015130674002751	True
AY.33.2	TACATGT21765T	0.0178817056396148	True
AY.33.2	G21777T	0.0110041265474552	True
AY.33.2	GGTGTTTATT21986G	0.0178817056396148	True
AY.33.2	G21987A	0.7042640990371389	True
AY.33.2	GAGTTCA22028G	0.9364970197157267	True
AY.33.2	C22311T	0.8583218707015131	True
AY.33.2	G22532C	0.015130674002751	True
AY.33.2	G22599A	0.921595598349381	True
AY.33.2	C22624T	0.0123796423658872	True
AY.33.2	T22917G	0.969738651994498	True
AY.33.2	C22995A	0.969738651994498	True
AY.33.2	A23403G	0.997248968363136	True
AY.33.2	C23533T	0.0110041265474552	True
AY.33.2	C23604G	0.9738651994497936	True
AY.33.2	C23997T	0.2310866574965612	True
AY.33.2	G24410A	0.8817056396148556	True
AY.33.2	C25469T	0.9903713892709766	True
AY.33.2	C25521T	0.0137551581843191	True
AY.33.2	A25712C	0.9257221458046768	True
AY.33.2	A25747T	0.9270976616231088	True
AY.33.2	C25919T	0.0123796423658872	True
AY.33.2	C26408A	0.0343878954607978	True
AY.33.2	G26439T	0.0123796423658872	True
AY.33.2	T26767C	0.9958734525447044	True
AY.33.2	C26894T	0.0247592847317744	True
AY.33.2	G26918T	0.0550206327372764	True
AY.33.2	C27059T	0.0123796423658872	True
AY.33.2	C27092T	0.1224209078404401	True
AY.33.2	A27456G	0.0275103163686382	True
AY.33.2	G27541T	0.8995873452544704	True
AY.33.2	T27638C	0.9642365887207704	True
AY.33.2	C27752T	0.9738651994497936	True
AY.33.2	C27874T	0.9834938101788172	True
AY.33.2	AGATTTC28247A	0.984869325997249	True
AY.33.2	TA28270T	0.9738651994497936	True
AY.33.2	A28461G	0.8844566712517193	True
AY.33.2	G28881T	0.9821182943603852	True
AY.33.2	G28916T	0.9779917469050894	True
AY.33.2	C29249T	0.0357634112792297	True
AY.33.2	G29332T	0.0137551581843191	True
AY.33.2	G29402T	0.9821182943603852	True
AY.33.2	G29706T	0.0192572214580467	True
AY.33.2	G29742T	0.8624484181568088	True
AY.33.2	G29745T	0.0110041265474552	True
AY.33.2	G29764A	0.0233837689133425	True
AY.33.2	T29765A	0.0233837689133425	True
AY.33.2	G29766A	0.0233837689133425	True
AY.33.2	C29769A	0.0233837689133425	True
AY.33.2	T29772A	0.0233837689133425	True
AY.33.2	G29773A	0.0275103163686382	True
AY.33.2	C29774A	0.0247592847317744	True
AY.33.2	T29775A	0.0233837689133425	True
AY.33.2	G29777A	0.0247592847317744	True
AY.33.2	G29778A	0.0247592847317744	True
AY.33.2	G29779A	0.0247592847317744	True
AY.33.2	G29779T	0.0110041265474552	True
AY.33.2	G29781A	0.0247592847317744	True
AY.33.2	T29791A	0.0233837689133425	True
AY.33.2	T29793A	0.0316368638239339	True
AY.33.2	G29794A	0.0316368638239339	True
AY.33.2	G29795A	0.0316368638239339	True
AY.33.2	G29798A	0.0316368638239339	True
AY.33.2	G29800A	0.0316368638239339	True
AZ.3	C241T	0.9772079772079773	True
AZ.3	GTGACCGAAAGGTAAGATGGAGAGCCTTGTCCCTGGTTTCAACGAGAAAACACACGTCCAACTCAGTTTGCCTGTT250G	0.012744539411206053	True
AZ.3	G373A	0.0113960113960113	True
AZ.3	TGTTA514T	0.06054131054131048	True
AZ.3	G515A	0.0128205128205128	True
AZ.3	C843T	0.0242165242165242	True
AZ.3	C936T	0.037037037037037	True
AZ.3	C1288T	0.0113960113960113	True
AZ.3	G1583A	0.0128205128205128	True
AZ.3	C1878T	0.0142450142450142	True
AZ.3	C3037T	0.9914529914529916	True
AZ.3	G3567T	0.0128205128205128	True
AZ.3	C3698T	0.017094017094017	True
AZ.3	G3774A	0.0142450142450142	True
AZ.3	A3852T	0.9886039886039886	True
AZ.3	G3939T	0.017094017094017	True
AZ.3	C3961T	0.9886039886039886	True
AZ.3	C4999T	0.0227920227920227	True
AZ.3	T5626C	0.0128205128205128	True
AZ.3	A5914G	0.0113960113960113	True
AZ.3	C7262A	0.0156695156695156	True
AZ.3	G7328T	0.0341880341880341	True
AZ.3	G7798T	0.99002849002849	True
AZ.3	G8179T	0.0199430199430199	True
AZ.3	C8293T	0.0156695156695156	True
AZ.3	C9072T	0.99002849002849	True
AZ.3	C9891T	0.9914529914529916	True
AZ.3	C10116T	0.9957264957264956	True
AZ.3	C10969T	0.7663817663817664	True
AZ.3	GTCTGGTTTT11287G	0.9439696106362773	True
AZ.3	T11288A	0.027065527065527	True
AZ.3	G11291A	0.0313390313390313	True
AZ.3	T11295A	0.0113960113960113	True
AZ.3	T11296G	0.0512820512820512	True
AZ.3	T11850C	0.9943019943019944	True
AZ.3	C14408T	0.9928774928774928	True
AZ.3	G14712T	0.0156695156695156	True
AZ.3	T15354A	0.1082621082621082	True
AZ.3	C19011T	0.094017094017094	True
AZ.3	C19554T	0.0113960113960113	True
AZ.3	G20578A	0.9772079772079773	True
AZ.3	G21004T	0.9472934472934472	True
AZ.3	C21707T	0.0256410256410256	True
AZ.3	TTTA21990T	0.9017094017094016	True
AZ.3	T21994C	0.0313390313390313	True
AZ.3	G22093C	0.0213675213675213	True
AZ.3	C22227T	0.0897435897435897	True
AZ.3	G23012A	0.9658119658119658	True
AZ.3	T23287C	0.9857549857549858	True
AZ.3	A23403G	0.9928774928774928	True
AZ.3	C23604A	0.9943019943019944	True
AZ.3	G23948C	0.9529914529914528	True
AZ.3	C24382T	0.9743589743589745	True
AZ.3	C25276A	0.9871794871794872	True
AZ.3	C25416T	0.0156695156695156	True
AZ.3	T26767C	0.9857549857549858	True
AZ.3	C27370T	0.0185185185185185	True
AZ.3	AAACGAACATGAAATT27886A	0.9291547958214625	True
AZ.3	A27887T	0.0227920227920227	True
AZ.3	T27901A	0.0341880341880341	True
AZ.3	C28005T	0.0156695156695156	True
AZ.3	G28209T	0.9857549857549858	True
AZ.3	A28271G	0.9886039886039886	True
AZ.3	G28326T	0.0113960113960113	True
AZ.3	G28881A	0.9786324786324786	True
AZ.3	G28882A	0.945868945868946	True
AZ.3	G28883C	0.9515669515669516	True
AZ.3	G28895C	0.0156695156695156	True
AZ.3	GCTA28895G	0.9373219373219374	True
AZ.3	A28898G	0.0284900284900284	True
AZ.3	C29541T	0.0284900284900284	True
AZ.3	G29751T	0.017094017094017	True
AZ.3	C29769T	0.8817663817663818	True
B.1.460	C123T	0.1632653061224489	True
B.1.460	T181C	0.8979591836734694	True
B.1.460	C241T	0.9387755102040816	True
B.1.460	GTGACCGAAAGGTAAGATGGAGAGCCTTGTCCCTGGTTTCAACGAGAAAACACACGTCCAACTCAGTTTGCCTGTTTTACAGGTTCGCGACGT250G	0.0204081632653061	True
B.1.460	G731A	0.0408163265306122	True
B.1.460	C3037T	0.9591836734693876	True
B.1.460	G3080A	0.0204081632653061	True
B.1.460	A3180G	0.8979591836734694	True
B.1.460	C3587T	0.0204081632653061	True
B.1.460	A3637G	0.0204081632653061	True
B.1.460	C3714T	0.0204081632653061	True
B.1.460	G3863A	0.0204081632653061	True
B.1.460	C7382A	0.0204081632653061	True
B.1.460	C8240T	0.0408163265306122	True
B.1.460	C8655T	0.0204081632653061	True
B.1.460	C8664T	0.9183673469387756	True
B.1.460	C9430T	0.8979591836734694	True
B.1.460	C9603T	0.0204081632653061	True
B.1.460	G11083T	0.0204081632653061	True
B.1.460	G11876A	0.0204081632653061	True
B.1.460	A12130G	0.8979591836734694	True
B.1.460	C12374T	0.0204081632653061	True
B.1.460	C12525T	0.9591836734693876	True
B.1.460	G12845A	0.0204081632653061	True
B.1.460	C13011T	0.8775510204081632	True
B.1.460	A13533G	0.0204081632653061	True
B.1.460	C14408T	0.9591836734693876	True
B.1.460	C15120T	0.9183673469387756	True
B.1.460	G15193T	0.8979591836734694	True
B.1.460	G16377T	0.0408163265306122	True
B.1.460	T17137C	0.1224489795918367	True
B.1.460	C18555T	0.0204081632653061	True
B.1.460	T18732A	0.0204081632653061	True
B.1.460	C18877T	0.9591836734693876	True
B.1.460	G20853T	0.0204081632653061	True
B.1.460	T20982C	0.0204081632653061	True
B.1.460	C21614T	0.0204081632653061	True
B.1.460	G22205C	0.0204081632653061	True
B.1.460	G22487C	0.0204081632653061	True
B.1.460	A23403G	0.9591836734693876	True
B.1.460	C24863T	0.0408163265306122	True
B.1.460	C25153T	0.0204081632653061	True
B.1.460	G25244T	0.0204081632653061	True
B.1.460	G25444T	0.0204081632653061	True
B.1.460	G25563T	0.9591836734693876	True
B.1.460	C25904T	0.0204081632653061	True
B.1.460	T25969G	0.0204081632653061	True
B.1.460	G26227T	0.0204081632653061	True
B.1.460	C26571T	0.8979591836734694	True
B.1.460	G26640T	0.0612244897959183	True
B.1.460	C26735T	0.9591836734693876	True
B.1.460	G27165T	0.0204081632653061	True
B.1.460	G27281T	0.0204081632653061	True
B.1.460	G27420A	0.0204081632653061	True
B.1.460	G28077A	0.0816326530612244	True
B.1.460	C28214A	0.0204081632653061	True
B.1.460	G28280T	0.8979591836734694	True
B.1.460	G28347A	0.0408163265306122	True
B.1.460	T28543C	0.0612244897959183	True
B.1.460	C28833T	0.0204081632653061	True
B.1.460	G28975T	0.9183673469387756	True
B.1.460	C29743T	0.0204081632653061	True
AY.43.1	C21T	0.0179820179820179	True
AY.43.1	G210T	0.971028971028971	True
AY.43.1	C241T	0.972027972027972	True
AY.43.1	G515A	0.3726273726273726	True
AY.43.1	A1110C	0.0249750249750249	True
AY.43.1	C3037T	0.978021978021978	True
AY.43.1	GTTGTTCAGACTA3320G	0.01714951714951707	True
AY.43.1	G4181T	0.996003996003996	True
AY.43.1	C4901T	0.3886113886113886	True
AY.43.1	G5605A	0.0109890109890109	True
AY.43.1	C5812T	0.0269730269730269	True
AY.43.1	C6120T	0.0109890109890109	True
AY.43.1	C6310T	0.1118881118881118	True
AY.43.1	G6337A	0.0139860139860139	True
AY.43.1	C6401T	0.0479520479520479	True
AY.43.1	C6402T	0.992007992007992	True
AY.43.1	T6516C	0.0119880119880119	True
AY.43.1	A6635G	0.0119880119880119	True
AY.43.1	A6716G	0.0149850149850149	True
AY.43.1	C7124T	0.94005994005994	True
AY.43.1	C7948T	0.0319680319680319	True
AY.43.1	C8139T	0.0119880119880119	True
AY.43.1	C8986T	0.997002997002997	True
AY.43.1	G9053T	0.996003996003996	True
AY.43.1	T9964C	0.0199800199800199	True
AY.43.1	C10029T	0.996003996003996	True
AY.43.1	C11074T	0.0129870129870129	True
AY.43.1	T11137C	0.0329670329670329	True
AY.43.1	A11201G	0.997002997002997	True
AY.43.1	A11332G	0.996003996003996	True
AY.43.1	G12191A	0.0279720279720279	True
AY.43.1	C12663T	0.988011988011988	True
AY.43.1	T13270C	0.1328671328671328	True
AY.43.1	T14389C	0.0199800199800199	True
AY.43.1	C14408T	0.993006993006993	True
AY.43.1	C14481T	0.0119880119880119	True
AY.43.1	G14559T	0.0109890109890109	True
AY.43.1	G15451A	0.997002997002997	True
AY.43.1	C15540T	0.0129870129870129	True
AY.43.1	C15952A	0.996003996003996	True
AY.43.1	T16374C	0.0649350649350649	True
AY.43.1	C16466T	0.998001998001998	True
AY.43.1	C18512T	0.0139860139860139	True
AY.43.1	C18744T	0.998001998001998	True
AY.43.1	C18979T	0.0169830169830169	True
AY.43.1	C19220T	0.996003996003996	True
AY.43.1	C19806T	0.0879120879120879	True
AY.43.1	C19884T	0.0109890109890109	True
AY.43.1	C20133T	0.0159840159840159	True
AY.43.1	C21618G	0.978021978021978	True
AY.43.1	C21855T	0.0579420579420579	True
AY.43.1	G21987A	0.1428571428571428	True
AY.43.1	GAGTTCAGA22028G	0.7042957042957042	True
AY.43.1	A22029G	0.0119880119880119	True
AY.43.1	G22030A	0.0109890109890109	True
AY.43.1	T22917G	0.95004995004995	True
AY.43.1	C22995A	0.946053946053946	True
AY.43.1	A23403G	0.998001998001998	True
AY.43.1	C23604G	0.995004995004995	True
AY.43.1	C23635T	0.2067932067932067	True
AY.43.1	C23638T	0.0389610389610389	True
AY.43.1	C24130T	0.997002997002997	True
AY.43.1	G24410A	0.8201798201798202	True
AY.43.1	C24919T	0.0249750249750249	True
AY.43.1	G25302T	0.0149850149850149	True
AY.43.1	C25433T	0.997002997002997	True
AY.43.1	G25445T	0.0199800199800199	True
AY.43.1	C25469T	0.996003996003996	True
AY.43.1	C25692T	0.0119880119880119	True
AY.43.1	T26767C	0.984015984015984	True
AY.43.1	G26834T	0.1788211788211788	True
AY.43.1	G27414A	0.0139860139860139	True
AY.43.1	T27638C	0.9410589410589412	True
AY.43.1	C27654T	0.0289710289710289	True
AY.43.1	C27752T	0.9470529470529472	True
AY.43.1	C27874T	0.99000999000999	True
AY.43.1	AGATTTC28247A	0.981018981018981	True
AY.43.1	A28299T	0.986013986013986	True
AY.43.1	C28310T	0.0249750249750249	True
AY.43.1	A28461G	0.993006993006993	True
AY.43.1	G28881T	0.98001998001998	True
AY.43.1	G28916T	0.9790209790209792	True
AY.43.1	G29402T	0.964035964035964	True
AY.43.1	C29525T	0.0109890109890109	True
AY.43.1	G29543T	0.0109890109890109	True
AY.43.1	G29742T	0.966033966033966	True
AY.43.1	C29743A	0.0149850149850149	True
AY.43.1	C29769T	0.0329670329670329	True
B.1.598	C157T	0.9701492537313432	True
B.1.598	C241T	0.9701492537313432	True
B.1.598	C1059T	0.9701492537313432	True
B.1.598	G1067A	0.0149253731343283	True
B.1.598	C3037T	0.9701492537313432	True
B.1.598	A3765G	0.0149253731343283	True
B.1.598	G4444T	0.0149253731343283	True
B.1.598	C5850T	0.0149253731343283	True
B.1.598	C5907T	0.0149253731343283	True
B.1.598	C5986T	0.0298507462686567	True
B.1.598	C7039T	0.373134328358209	True
B.1.598	C7420T	0.0149253731343283	True
B.1.598	T8191A	0.0149253731343283	True
B.1.598	A9689G	0.0597014925373134	True
B.1.598	C10671T	0.0149253731343283	True
B.1.598	C10755T	0.0149253731343283	True
B.1.598	C10833T	0.0895522388059701	True
B.1.598	C11095T	0.0149253731343283	True
B.1.598	C12923T	0.0149253731343283	True
B.1.598	C13515T	0.0746268656716417	True
B.1.598	C13667T	0.0149253731343283	True
B.1.598	C14408T	0.9552238805970148	True
B.1.598	C15216T	0.0149253731343283	True
B.1.598	G17331T	0.9701492537313432	True
B.1.598	C17750T	0.0149253731343283	True
B.1.598	A18787T	0.0149253731343283	True
B.1.598	A20309G	0.0149253731343283	True
B.1.598	G21898C	0.0149253731343283	True
B.1.598	A22991G	0.0149253731343283	True
B.1.598	A23403G	0.9701492537313432	True
B.1.598	G24188T	0.0149253731343283	True
B.1.598	G25012T	0.0149253731343283	True
B.1.598	C25463T	0.9701492537313432	True
B.1.598	G25563T	0.9701492537313432	True
B.1.598	C26151T	0.0149253731343283	True
B.1.598	C26192T	0.0149253731343283	True
B.1.598	C26437T	0.0149253731343283	True
B.1.598	C26895T	0.0149253731343283	True
B.1.598	T27206C	0.0149253731343283	True
B.1.598	G28423A	0.0149253731343283	True
B.1.613	C241T	0.9487179487179488	True
B.1.613	AAAGTCATTT685A	0.0512820512820512	True
B.1.613	C1059T	0.9487179487179488	True
B.1.613	C1302T	0.9487179487179488	True
B.1.613	C2937T	0.0256410256410256	True
B.1.613	C3037T	0.9487179487179488	True
B.1.613	G8653A	0.0512820512820512	True
B.1.613	G9479T	0.1538461538461538	True
B.1.613	A10333C	0.3846153846153846	True
B.1.613	C14408T	0.9487179487179488	True
B.1.613	T15276C	0.2051282051282051	True
B.1.613	C16762T	0.0769230769230769	True
B.1.613	G17193T	0.0512820512820512	True
B.1.613	G18816T	0.0256410256410256	True
B.1.613	A20395G	0.0256410256410256	True
B.1.613	G20397T	0.0256410256410256	True
B.1.613	C23220G	0.2307692307692307	True
B.1.613	A23403G	0.9487179487179488	True
B.1.613	C23929T	0.0256410256410256	True
B.1.613	A23945C	0.0256410256410256	True
B.1.613	G24770T	0.0512820512820512	True
B.1.613	C25344T	0.0256410256410256	True
B.1.613	G25563T	0.9487179487179488	True
B.1.613	C26028T	0.0256410256410256	True
B.1.613	C26894T	0.9487179487179488	True
B.1.613	G29779T	0.0256410256410256	True
AY.126	C64T	0.0142711518858307	True
AY.126	G210T	0.9694189602446484	True
AY.126	C241T	0.9775739041794088	True
AY.126	GTGACCGAAAGGTAAGATGGAGAGCCTTGTCCCTGGTTTCAACGAGAAAACACACGTCCAACTCAGTTTGCCTGTTTTACAGGTTCGCGACGT250G	0.012465097726366111	True
AY.126	G472A	0.0163098878695209	True
AY.126	ATGGTCATGTTATGGT507A	0.017872918790349926	True
AY.126	C884T	0.055045871559633	True
AY.126	C1267T	0.0275229357798165	True
AY.126	C1758T	0.0122324159021406	True
AY.126	G1820A	0.0173292558613659	True
AY.126	A2560G	0.0122324159021406	True
AY.126	G2782T	0.0173292558613659	True
AY.126	C3037T	0.9908256880733946	True
AY.126	T3592C	0.018348623853211	True
AY.126	G3880A	0.0295616717635066	True
AY.126	C4113T	0.018348623853211	True
AY.126	T4150C	0.0122324159021406	True
AY.126	G4181T	0.9694189602446484	True
AY.126	G4207T	0.0173292558613659	True
AY.126	A4269C	0.0173292558613659	True
AY.126	T4660C	0.0122324159021406	True
AY.126	C4686T	0.0112130479102956	True
AY.126	C5002T	0.0101936799184505	True
AY.126	G5305T	0.0132517838939857	True
AY.126	C5512T	0.1162079510703364	True
AY.126	T5731G	0.0632008154943934	True
AY.126	C6037T	0.0316004077471967	True
AY.126	C6196T	0.1131498470948012	True
AY.126	C6354T	0.0203873598369011	True
AY.126	C6402T	0.9276248725790012	True
AY.126	C6840T	0.073394495412844	True
AY.126	C7124T	0.9510703363914372	True
AY.126	G7306T	0.0265035677879714	True
AY.126	T7386A	0.0652395514780836	True
AY.126	G7452T	0.0244648318042813	True
AY.126	C7609T	0.0112130479102956	True
AY.126	G7936T	0.0163098878695209	True
AY.126	A7981G	0.0142711518858307	True
AY.126	G8189A	0.0428134556574923	True
AY.126	G8653T	0.0101936799184505	True
AY.126	T8835C	0.0112130479102956	True
AY.126	C8986T	0.9704383282364932	True
AY.126	G9053T	0.9561671763506626	True
AY.126	G9652T	0.1223241590214067	True
AY.126	C9746T	0.0122324159021406	True
AY.126	C9967T	0.0112130479102956	True
AY.126	C10029T	0.9683995922528033	True
AY.126	A10323G	0.0326197757390418	True
AY.126	G11083T	0.0224260958205912	True
AY.126	A11201G	0.965341488277268	True
AY.126	AGTT11282A	0.0224260958205912	True
AY.126	A11332G	0.9704383282364932	True
AY.126	C11514T	0.0234454638124362	True
AY.126	C11518T	0.0112130479102956	True
AY.126	T11554C	0.0152905198776758	True
AY.126	G11800T	0.019367991845056	True
AY.126	T11803A	0.0122324159021406	True
AY.126	C11942A	0.018348623853211	True
AY.126	C12473T	0.0203873598369011	True
AY.126	G12749A	0.0112130479102956	True
AY.126	T12862C	0.0132517838939857	True
AY.126	C12970T	0.0101936799184505	True
AY.126	C13446T	0.0132517838939857	True
AY.126	A13953G	0.1151885830784913	True
AY.126	C14408T	0.9969418960244648	True
AY.126	C14925T	0.8389398572884812	True
AY.126	C15237T	0.0203873598369011	True
AY.126	C15277T	0.0122324159021406	True
AY.126	G15451A	0.981651376146789	True
AY.126	T15521A	0.0265035677879714	True
AY.126	C16466T	0.9898063200815496	True
AY.126	C16726T	0.0122324159021406	True
AY.126	A16797G	0.1070336391437308	True
AY.126	T16896C	0.1162079510703364	True
AY.126	G17019T	0.0122324159021406	True
AY.126	C17119A	0.0438328236493374	True
AY.126	C17336T	0.0122324159021406	True
AY.126	C18032T	0.0866462793068297	True
AY.126	C18377T	0.0112130479102956	True
AY.126	G18449T	0.0152905198776758	True
AY.126	C18744T	0.0122324159021406	True
AY.126	G18803T	0.0101936799184505	True
AY.126	C18885T	0.0122324159021406	True
AY.126	C19220T	0.965341488277268	True
AY.126	A19476G	0.0132517838939857	True
AY.126	C19718T	0.0101936799184505	True
AY.126	C20544T	0.0122324159021406	True
AY.126	G20663T	0.0122324159021406	True
AY.126	T20883C	0.0112130479102956	True
AY.126	A21137G	0.926605504587156	True
AY.126	G21372T	0.0387359836901121	True
AY.126	C21575T	0.0234454638124362	True
AY.126	C21618G	0.981651376146789	True
AY.126	C21691T	0.0101936799184505	True
AY.126	G21898A	0.0214067278287461	True
AY.126	G21987A	0.5953109072375128	True
AY.126	GAGTTCA22028G	0.952599388379205	True
AY.126	A22125G	0.0112130479102956	True
AY.126	T22261C	0.0152905198776758	True
AY.126	A22278G	0.0101936799184505	True
AY.126	G22346T	0.0101936799184505	True
AY.126	G22403C	0.0509683995922528	True
AY.126	T22917G	0.961264016309888	True
AY.126	C22995A	0.9785932721712538	True
AY.126	G23012C	0.0112130479102956	True
AY.126	A23157G	0.0152905198776758	True
AY.126	A23403G	0.9887869520897044	True
AY.126	T23485C	0.0122324159021406	True
AY.126	C23604G	0.9938837920489296	True
AY.126	C23655T	0.0101936799184505	True
AY.126	A23935T	0.0112130479102956	True
AY.126	C23987T	0.0142711518858307	True
AY.126	G24007A	0.0101936799184505	True
AY.126	A24110C	0.8899082568807339	True
AY.126	G24410A	0.9235474006116208	True
AY.126	T24565C	0.0112130479102956	True
AY.126	A25439C	0.8623853211009175	True
AY.126	C25469T	0.9836901121304792	True
AY.126	C25513T	0.0356778797145769	True
AY.126	G25526T	0.0132517838939857	True
AY.126	T25551A	0.0295616717635066	True
AY.126	G25555T	0.0214067278287461	True
AY.126	T25570C	0.0142711518858307	True
AY.126	C25583T	0.0112130479102956	True
AY.126	G25699T	0.0163098878695209	True
AY.126	C25844T	0.0224260958205912	True
AY.126	G25855T	0.0122324159021406	True
AY.126	C26111T	0.0112130479102956	True
AY.126	T26767C	0.9938837920489296	True
AY.126	A27198T	0.0112130479102956	True
AY.126	C27536T	0.0122324159021406	True
AY.126	TCTAGCTGATAACAAATTTGCACTGACTTGCTTTAGCACTCAATTTGCTTTTGCTTGTCCTGACGGCGTAAAACACGTCTATCAGTTACGTGCCAG27537T	0.10501636353881642	True
AY.126	T27539C	0.2130479102956167	True
AY.126	G27628T	0.0448521916411824	True
AY.126	T27638C	0.8379204892966361	True
AY.126	C27688T	0.0112130479102956	True
AY.126	ATTTTTC27691A	0.05470608222901797	True
AY.126	C27752T	0.9276248725790012	True
AY.126	G27798T	0.0112130479102956	True
AY.126	C27874T	0.961264016309888	True
AY.126	AGATTTC28247A	0.9475025484199796	True
AY.126	A28381C	0.037716615698267	True
AY.126	A28461G	0.9469928644240572	True
AY.126	G28727T	0.018348623853211	True
AY.126	G28881T	0.9908256880733946	True
AY.126	G28916T	0.9673802242609582	True
AY.126	G29402T	0.980632008154944	True
AY.126	A29433G	0.0601427115188583	True
AY.126	C29466T	0.0122324159021406	True
AY.126	G29527T	0.0265035677879714	True
AY.126	C29555T	0.0101936799184505	True
AY.126	C29614T	0.0132517838939857	True
AY.126	G29690T	0.0101936799184505	True
AY.126	A29700G	0.0224260958205912	True
AY.126	C29738T	0.0101936799184505	True
AY.126	G29742T	0.9123343527013252	True
AY.126	G29747T	0.018348623853211	True
AY.126	G29764A	0.0112130479102956	True
AY.126	T29765A	0.0101936799184505	True
AY.126	G29766A	0.0101936799184505	True
AY.126	C29769A	0.0101936799184505	True
AY.126	T29772A	0.0101936799184505	True
AY.126	G29773A	0.0101936799184505	True
AY.126	C29774A	0.0101936799184505	True
AY.126	C29774T	0.0163098878695209	True
AY.126	T29775A	0.0101936799184505	True
AY.126	G29777A	0.0101936799184505	True
AY.126	G29778A	0.0101936799184505	True
AY.126	G29779A	0.0112130479102956	True
AY.126	G29781A	0.0101936799184505	True
AY.126	G29783A	0.0101936799184505	True
B.5	A1C	0.0333333333333333	True
B.5	T2C	0.0333333333333333	True
B.5	T3C	0.0333333333333333	True
B.5	G7A	0.0333333333333333	True
B.5	GTGACCGAAAGGTAAG250G	0.0333333333333333	True
B.5	ATGGTCATGTTATGGT507A	0.0666666666666666	True
B.5	T514C	0.0333333333333333	True
B.5	C1385T	0.0333333333333333	True
B.5	AATG1604A	0.0333333333333333	True
B.5	C3787T	0.0333333333333333	True
B.5	A3854G	0.0333333333333333	True
B.5	G4181T	0.0333333333333333	True
B.5	C6402T	0.0333333333333333	True
B.5	C6408T	0.0333333333333333	True
B.5	C7124T	0.0333333333333333	True
B.5	C7254T	0.0333333333333333	True
B.5	C9223T	0.0333333333333333	True
B.5	G11083T	0.8666666666666667	True
B.5	G11521T	0.0333333333333333	True
B.5	A15246G	0.0333333333333333	True
B.5	T15300C	0.0333333333333333	True
B.5	C18656T	0.4	True
B.5	C19524T	0.0333333333333333	True
B.5	C20762T	0.0333333333333333	True
B.5	C22995A	0.0333333333333333	True
B.5	C23893T	0.0333333333333333	True
B.5	C24797A	0.0333333333333333	True
B.5	C25469T	0.0333333333333333	True
B.5	G26849T	0.0333333333333333	True
B.5	C27431T	0.0666666666666666	True
B.5	C27874T	0.0333333333333333	True
B.5	G28857A	0.0333333333333333	True
B.5	G28881T	0.0333333333333333	True
B.5	G28916T	0.0333333333333333	True
B.5	C29230T	0.0333333333333333	True
B.5	C29463T	0.0333333333333333	True
B.5	C29635T	0.9	True
B.5	A29879T	0.0333333333333333	True
B.5	A29880G	0.0333333333333333	True
B.5	A29883C	0.0333333333333333	True
B.5	A29886T	0.0333333333333333	True
B.5	A29887G	0.0333333333333333	True
B.5	A29888C	0.0333333333333333	True
B.5	A29889T	0.0333333333333333	True
B.5	A29891G	0.0333333333333333	True
B.5	A29892G	0.0333333333333333	True
B.5	A29893G	0.0333333333333333	True
B.1.1.111	C241T	0.976470588235294	True
B.1.1.111	G295T	0.0117647058823529	True
B.1.1.111	C313T	0.0117647058823529	True
B.1.1.111	C329A	0.0117647058823529	True
B.1.1.111	G675C	0.0352941176470588	True
B.1.1.111	A761G	0.0117647058823529	True
B.1.1.111	C1077T	0.0117647058823529	True
B.1.1.111	C1385T	0.0235294117647058	True
B.1.1.111	T1483C	0.0235294117647058	True
B.1.1.111	C1549T	0.0117647058823529	True
B.1.1.111	C1670T	0.0117647058823529	True
B.1.1.111	G1685A	0.0117647058823529	True
B.1.1.111	C1687A	0.0117647058823529	True
B.1.1.111	C1758T	0.0117647058823529	True
B.1.1.111	C2268T	0.0235294117647058	True
B.1.1.111	G2382A	0.0235294117647058	True
B.1.1.111	A2928T	0.0117647058823529	True
B.1.1.111	C3037T	0.976470588235294	True
B.1.1.111	C3177T	0.0117647058823529	True
B.1.1.111	G3351A	0.0352941176470588	True
B.1.1.111	C3426T	0.0117647058823529	True
B.1.1.111	T3843C	0.0235294117647058	True
B.1.1.111	C4301T	0.0117647058823529	True
B.1.1.111	T4579A	0.0117647058823529	True
B.1.1.111	C4683T	0.0117647058823529	True
B.1.1.111	C4832T	0.0235294117647058	True
B.1.1.111	G5150A	0.0117647058823529	True
B.1.1.111	T5152C	0.0117647058823529	True
B.1.1.111	C5203T	0.0117647058823529	True
B.1.1.111	C5310T	0.0117647058823529	True
B.1.1.111	A5428G	0.0117647058823529	True
B.1.1.111	C5628T	0.0352941176470588	True
B.1.1.111	C5672T	0.0117647058823529	True
B.1.1.111	G5950T	0.7176470588235294	True
B.1.1.111	C6031T	0.0352941176470588	True
B.1.1.111	GCCACACAGATCTAATGGCTGCTTATGTAGACAATTCTAGTCTTACTATTAAGAAACCTAATGAATTATCT6537G	0.0117647058823529	True
B.1.1.111	C6539T	0.0117647058823529	True
B.1.1.111	TTACACGGTGTTTAAACCGTGTTTGTACTAATTATATGCCTTATTTCTTTACTTTATTGCTACAATTGTGTACTTTTACTAGAAGTACAAATTCTAGAATTAAAGCATCTATGCCGACTAC6735T	0.0117647058823529	True
B.1.1.111	G7042T	0.0117647058823529	True
B.1.1.111	C7688T	0.0117647058823529	True
B.1.1.111	T8260C	0.0117647058823529	True
B.1.1.111	G8561A	0.0117647058823529	True
B.1.1.111	TTAA8562T	0.0235294117647058	True
B.1.1.111	C9166T	0.0352941176470588	True
B.1.1.111	A9361G	0.0235294117647058	True
B.1.1.111	TGAGGTTTAGAAGAGCTTTTGGTGAATACAGTCATGTAGTTGCCTTTAATACTTTACTATTCCTTATGTCATTCACTGTACTCTGTTTAACACCAGTTTACTC9459T	0.0117647058823529	True
B.1.1.111	G9968A	0.0117647058823529	True
B.1.1.111	C10341T	0.0117647058823529	True
B.1.1.111	C10969T	0.0117647058823529	True
B.1.1.111	C11074T	0.0117647058823529	True
B.1.1.111	G11083T	0.0470588235294117	True
B.1.1.111	C11109T	0.0235294117647058	True
B.1.1.111	C11195T	0.0117647058823529	True
B.1.1.111	G11222T	0.0117647058823529	True
B.1.1.111	A11533G	0.0117647058823529	True
B.1.1.111	C11674T	0.0235294117647058	True
B.1.1.111	A12316G	0.0235294117647058	True
B.1.1.111	C12970T	0.0470588235294117	True
B.1.1.111	T13389G	0.0117647058823529	True
B.1.1.111	C13452T	0.0117647058823529	True
B.1.1.111	C13585T	0.1411764705882353	True
B.1.1.111	A13833G	0.1058823529411764	True
B.1.1.111	G14023A	0.0117647058823529	True
B.1.1.111	C14408T	0.976470588235294	True
B.1.1.111	C14805T	0.0235294117647058	True
B.1.1.111	A14911G	0.0352941176470588	True
B.1.1.111	C15738T	0.0117647058823529	True
B.1.1.111	G16377T	0.0235294117647058	True
B.1.1.111	G16543T	0.0117647058823529	True
B.1.1.111	C17125T	0.0235294117647058	True
B.1.1.111	C17569T	0.0117647058823529	True
B.1.1.111	G17938A	0.0352941176470588	True
B.1.1.111	G18394T	0.0117647058823529	True
B.1.1.111	C18652T	0.0117647058823529	True
B.1.1.111	C19032T	0.0117647058823529	True
B.1.1.111	C19164T	0.3294117647058823	True
B.1.1.111	A19422C	0.0235294117647058	True
B.1.1.111	A19543C	0.0235294117647058	True
B.1.1.111	C19554A	0.0117647058823529	True
B.1.1.111	T20114C	0.0352941176470588	True
B.1.1.111	C20429T	0.0941176470588235	True
B.1.1.111	G20580T	0.0117647058823529	True
B.1.1.111	C20603T	0.0117647058823529	True
B.1.1.111	C20775T	0.0117647058823529	True
B.1.1.111	C20844T	0.0117647058823529	True
B.1.1.111	A21137G	0.7058823529411765	True
B.1.1.111	G21305A	0.0117647058823529	True
B.1.1.111	C21707T	0.0117647058823529	True
B.1.1.111	C21859T	0.0352941176470588	True
B.1.1.111	C22000T	0.1764705882352941	True
B.1.1.111	G22363T	0.0117647058823529	True
B.1.1.111	C23191T	0.0117647058823529	True
B.1.1.111	A23403G	0.976470588235294	True
B.1.1.111	G23593T	0.0117647058823529	True
B.1.1.111	G23608T	0.0117647058823529	True
B.1.1.111	C23758T	0.0117647058823529	True
B.1.1.111	C23854T	0.0117647058823529	True
B.1.1.111	G24095T	0.0117647058823529	True
B.1.1.111	C24381T	0.1647058823529411	True
B.1.1.111	G24535T	0.0235294117647058	True
B.1.1.111	G24933T	0.0117647058823529	True
B.1.1.111	A25003G	0.0117647058823529	True
B.1.1.111	C25416T	0.0117647058823529	True
B.1.1.111	C25469T	0.0117647058823529	True
B.1.1.111	C25611T	0.0117647058823529	True
B.1.1.111	G25654T	0.0117647058823529	True
B.1.1.111	G25691T	0.0235294117647058	True
B.1.1.111	G26428T	0.0235294117647058	True
B.1.1.111	C26464T	0.0705882352941176	True
B.1.1.111	G26779T	0.0352941176470588	True
B.1.1.111	C26942T	0.0941176470588235	True
B.1.1.111	G27014T	0.0235294117647058	True
B.1.1.111	C27059T	0.0117647058823529	True
B.1.1.111	T27447C	0.976470588235294	True
B.1.1.111	T27720C	0.0235294117647058	True
B.1.1.111	T27971A	0.0117647058823529	True
B.1.1.111	G27996T	0.0117647058823529	True
B.1.1.111	C28054T	0.0117647058823529	True
B.1.1.111	C28253T	0.0705882352941176	True
B.1.1.111	C28290T	0.0117647058823529	True
B.1.1.111	G28314T	0.0235294117647058	True
B.1.1.111	C28453T	0.0235294117647058	True
B.1.1.111	C28531T	0.0117647058823529	True
B.1.1.111	G28655T	0.1764705882352941	True
B.1.1.111	C28657T	0.0117647058823529	True
B.1.1.111	C28660T	0.0117647058823529	True
B.1.1.111	C28744T	0.0235294117647058	True
B.1.1.111	G28881A	0.976470588235294	True
B.1.1.111	G28882A	0.976470588235294	True
B.1.1.111	G28883C	0.976470588235294	True
B.1.1.111	C28957T	0.0117647058823529	True
B.1.1.111	G29017A	0.0117647058823529	True
B.1.1.111	G29256T	0.0117647058823529	True
B.1.1.111	A29373G	0.0588235294117647	True
B.1.1.111	G29449T	0.0117647058823529	True
B.1.1.111	A29500C	0.0352941176470588	True
B.1.1.111	G29543T	0.0235294117647058	True
B.1.1.111	G29645T	0.0117647058823529	True
B.1.1.111	T29661C	0.976470588235294	True
B.1.1.111	G29734C	0.0117647058823529	True
B.1.1.111	G29779T	0.0117647058823529	True
AY.26.1	G210T	0.9745222929936306	True
AY.26.1	C241T	0.9872611464968152	True
AY.26.1	C346T	0.4840764331210191	True
AY.26.1	A919G	0.019108280254777	True
AY.26.1	T1297C	0.0891719745222929	True
AY.26.1	T1930C	0.019108280254777	True
AY.26.1	C2842T	0.0127388535031847	True
AY.26.1	C3037T	0.9872611464968152	True
AY.26.1	G3242A	0.0127388535031847	True
AY.26.1	A3742G	0.0573248407643312	True
AY.26.1	C3817T	0.0382165605095541	True
AY.26.1	T4922C	0.0254777070063694	True
AY.26.1	C5184T	0.9554140127388536	True
AY.26.1	T5299C	0.0254777070063694	True
AY.26.1	A5584G	0.8407643312101911	True
AY.26.1	C5784T	0.0254777070063694	True
AY.26.1	C5796A	0.0764331210191082	True
AY.26.1	A6105G	0.0254777070063694	True
AY.26.1	G6266T	0.2802547770700637	True
AY.26.1	C6636T	0.0127388535031847	True
AY.26.1	T7792C	0.0254777070063694	True
AY.26.1	G9431A	0.0254777070063694	True
AY.26.1	C9891T	0.9872611464968152	True
AY.26.1	T11418C	0.9872611464968152	True
AY.26.1	C11514T	0.9872611464968152	True
AY.26.1	C11651T	0.0318471337579617	True
AY.26.1	C11747T	0.0318471337579617	True
AY.26.1	A11782G	0.0127388535031847	True
AY.26.1	C13019T	0.535031847133758	True
AY.26.1	C13536T	0.0127388535031847	True
AY.26.1	C14408T	0.9872611464968152	True
AY.26.1	C14741A	0.019108280254777	True
AY.26.1	G15451A	0.9808917197452228	True
AY.26.1	C16466T	0.9872611464968152	True
AY.26.1	C18265T	0.0318471337579617	True
AY.26.1	A18535C	0.0318471337579617	True
AY.26.1	C18886T	0.019108280254777	True
AY.26.1	A19239G	0.2738853503184713	True
AY.26.1	G19670A	0.0318471337579617	True
AY.26.1	G19962T	0.0254777070063694	True
AY.26.1	G20518A	0.1910828025477707	True
AY.26.1	G20580T	0.9872611464968152	True
AY.26.1	C21058T	0.019108280254777	True
AY.26.1	C21575T	0.019108280254777	True
AY.26.1	C21618G	0.9872611464968152	True
AY.26.1	TACATGT21765T	0.0127388535031847	True
AY.26.1	G21786T	0.0127388535031847	True
AY.26.1	C21789T	0.019108280254777	True
AY.26.1	G21974T	0.0254777070063694	True
AY.26.1	G21987A	0.1146496815286624	True
AY.26.1	GAGTTCA22028G	0.9808917197452228	True
AY.26.1	C22227T	0.9363057324840764	True
AY.26.1	G22894T	0.0127388535031847	True
AY.26.1	T22917G	0.9808917197452228	True
AY.26.1	C22995A	0.9808917197452228	True
AY.26.1	G23012C	0.9808917197452228	True
AY.26.1	A23403G	0.9872611464968152	True
AY.26.1	A23416G	0.0127388535031847	True
AY.26.1	C23604G	0.9808917197452228	True
AY.26.1	C23897G	0.019108280254777	True
AY.26.1	C24382T	0.1401273885350318	True
AY.26.1	T24397A	0.0254777070063694	True
AY.26.1	G24410A	0.89171974522293	True
AY.26.1	T24469C	0.019108280254777	True
AY.26.1	A24587T	0.9745222929936306	True
AY.26.1	G25352T	0.9681528662420382	True
AY.26.1	C25469T	0.9872611464968152	True
AY.26.1	C25613T	0.1146496815286624	True
AY.26.1	G26529C	0.8662420382165605	True
AY.26.1	T26767C	0.9872611464968152	True
AY.26.1	A27345T	0.9872611464968152	True
AY.26.1	C27503A	0.0127388535031847	True
AY.26.1	G27506C	0.0891719745222929	True
AY.26.1	T27638C	0.9171974522292994	True
AY.26.1	C27686T	0.0254777070063694	True
AY.26.1	T27695C	0.0127388535031847	True
AY.26.1	G27703T	0.929936305732484	True
AY.26.1	G27706T	0.464968152866242	True
AY.26.1	C27752T	0.929936305732484	True
AY.26.1	AGATTTC28247A	0.9745222929936306	True
AY.26.1	C28253A	0.0127388535031847	True
AY.26.1	TA28270T	0.8726114649681529	True
AY.26.1	A28386G	0.0127388535031847	True
AY.26.1	G28436T	0.019108280254777	True
AY.26.1	A28461G	0.9872611464968152	True
AY.26.1	G28621T	0.0318471337579617	True
AY.26.1	G28703T	0.019108280254777	True
AY.26.1	G28881T	0.9872611464968152	True
AY.26.1	T28918A	0.0254777070063694	True
AY.26.1	G29135A	0.019108280254777	True
AY.26.1	G29402T	0.9808917197452228	True
AY.26.1	G29422T	0.019108280254777	True
AY.26.1	G29543T	0.0764331210191082	True
AY.26.1	C29555T	0.0127388535031847	True
AY.26.1	G29579T	0.0127388535031847	True
AY.26.1	G29742T	0.9554140127388536	True
AY.26.1	C29769T	0.9426751592356688	True
AY.109	C147T	0.0295404814004376	True
AY.109	G149A	0.0295404814004376	True
AY.109	G210T	0.9463894967177244	True
AY.109	C241T	0.9540481400437636	True
AY.109	GTGACCGAAAGGTAAGATGGAGAGCCTTGTCCCTGGTTTCAACGAGAAAACACACGTCCAACTCAGTTTGCCTGTTTTACAGGTTCGCGACGT250G	0.01846874702692416	True
AY.109	TCATGTTATG511T	0.016168247021638656	True
AY.109	G561A	0.0700218818380744	True
AY.109	AAAGTCATTT685A	0.0218818380743982	True
AY.109	G1312T	0.0448577680525164	True
AY.109	G1401A	0.0131291028446389	True
AY.109	G2229A	0.0897155361050328	True
AY.109	C2232T	0.0131291028446389	True
AY.109	C2306T	0.0448577680525164	True
AY.109	C2334T	0.0251641137855579	True
AY.109	C2710G	0.0142231947483588	True
AY.109	C3037T	0.9824945295404814	True
AY.109	C3045T	0.0557986870897155	True
AY.109	A3046C	0.037199124726477	True
AY.109	C3176T	0.0109409190371991	True
AY.109	C3177T	0.0207877461706783	True
AY.109	G3431A	0.0470459518599562	True
AY.109	G3620A	0.0656455142231947	True
AY.109	C3768T	0.0131291028446389	True
AY.109	T3919C	0.012035010940919	True
AY.109	G4181T	0.986870897155361	True
AY.109	G4285T	0.0131291028446389	True
AY.109	C4795T	0.0109409190371991	True
AY.109	C5392T	0.0317286652078774	True
AY.109	C5826T	0.0175054704595186	True
AY.109	C6402T	0.9463894967177244	True
AY.109	C6896T	0.0109409190371991	True
AY.109	C6982T	0.0109409190371991	True
AY.109	C7119T	0.0196936542669584	True
AY.109	C7124T	0.9409190371991248	True
AY.109	G7693T	0.0503282275711159	True
AY.109	C7764T	0.0185995623632385	True
AY.109	C7800T	0.0350109409190372	True
AY.109	C7948T	0.0273522975929978	True
AY.109	T8473C	0.0229759299781181	True
AY.109	T8649C	0.0404814004376367	True
AY.109	C8770T	0.0109409190371991	True
AY.109	T8835C	0.0404814004376367	True
AY.109	G8851T	0.0470459518599562	True
AY.109	C8964T	0.0262582056892779	True
AY.109	C8986T	0.9879649890590808	True
AY.109	G9053T	0.9857768052516412	True
AY.109	G9190T	0.061269146608315	True
AY.109	C10029T	0.9912472647702408	True
AY.109	A10323G	0.0142231947483588	True
AY.109	C10728T	0.0207877461706783	True
AY.109	C10789T	0.0153172866520787	True
AY.109	C11139T	0.0109409190371991	True
AY.109	C11200T	0.0470459518599562	True
AY.109	A11201G	0.986870897155361	True
AY.109	G11204A	0.012035010940919	True
AY.109	A11332G	0.9890590809628008	True
AY.109	C11511T	0.0317286652078774	True
AY.109	G11534T	0.0185995623632385	True
AY.109	A11595G	0.9792122538293216	True
AY.109	A11789G	0.0142231947483588	True
AY.109	A12509G	0.0142231947483588	True
AY.109	C12880T	0.2275711159737418	True
AY.109	C12897T	0.012035010940919	True
AY.109	G12999A	0.0142231947483588	True
AY.109	T13006C	0.0109409190371991	True
AY.109	G13459A	0.4015317286652078	True
AY.109	C13551T	0.0557986870897155	True
AY.109	G13654A	0.0361050328227571	True
AY.109	C13862T	0.0196936542669584	True
AY.109	C14408T	0.9901531728665208	True
AY.109	C14724T	0.0229759299781181	True
AY.109	G14743A	0.2275711159737418	True
AY.109	A14836G	0.4146608315098468	True
AY.109	C15141T	0.0185995623632385	True
AY.109	G15451A	0.9715536105032824	True
AY.109	T15521A	0.1105032822757111	True
AY.109	C16247T	0.1630196936542669	True
AY.109	C16466T	0.9879649890590808	True
AY.109	G16662A	0.0262582056892779	True
AY.109	G16861T	0.0448577680525164	True
AY.109	C16877T	0.0109409190371991	True
AY.109	A17018G	0.037199124726477	True
AY.109	C17373T	0.0185995623632385	True
AY.109	T17610C	0.0185995623632385	True
AY.109	A17739G	0.0382932166301969	True
AY.109	G18105T	0.0295404814004376	True
[truncated: 140,310 more rows]
