# Supplementary material for: SARS-CoV-2 Recombination and Coinfection Events Identified in Clinical Samples in Russia
Source: Viruses. 2023 Jul 30;15(8):1660. doi: 10.3390/v15081660 (PMC10458065; doi:10.3390/v15081660)
Supplement: Supplementary file 1 [file viruses-15-01660-s001.zip › Table S2.xlsx]

## Sheet: bool_table
+-	-+	+*	*+	+/	/+	-*	*-	/-	-/	*/	/*	++	--	**	//	+	-	*	/
-100	-100	-100	-100	-100	-100	-100	-100	-100	-100	-1	-1	-100	-100	-1	0	-100	-100	-0.5	0
3	3	-100	-100	-100	-100	-100	-100	-100	-100	-100	-100	-1	-6	-100	-100	5	1	-100.0	-100
-1	-1	-100	-100	-100	-100	-100	-100	-100	-100	-100	-100	3	-6	-100	-100	5	-6	-100.0	-100
3	3	-100	-100	-100	-100	-100	-100	-100	-100	-100	-100	-1	-6	-100	-100	5	1	-100.0	-100
3	3	-100	-100	-100	-100	-100	-100	-100	-100	-100	-100	-1	3	-100	-100	5	1	-100.0	-100
