# Supplementary material for: SARS-CoV-2 Recombination and Coinfection Events Identified in Clinical Samples in Russia
Source: Viruses. 2023 Jul 30;15(8):1660. doi: 10.3390/v15081660 (PMC10458065; doi:10.3390/v15081660)
Supplement: Supplementary file 1 [file viruses-15-01660-s001.zip › Table S3.xlsx]

## Sheet: Лист 1
nextclade (1)
seqName	clade	Nextclade_pango	qc.overallScore	qc.overallStatus	totalSubstitutions	totalDeletions	totalInsertions	totalFrameShifts	totalAminoacidSubstitutions	totalAminoacidDeletions	totalAminoacidInsertions	totalMissing	totalNonACGTNs	totalPcrPrimerChanges	substitutions	deletions	insertions	privateNucMutations.reversionSubstitutions	privateNucMutations.labeledSubstitutions	privateNucMutations.unlabeledSubstitutions	privateNucMutations.totalReversionSubstitutions	privateNucMutations.totalLabeledSubstitutions	privateNucMutations.totalUnlabeledSubstitutions	privateNucMutations.totalPrivateSubstitutions	frameShifts	aaSubstitutions	aaDeletions	aaInsertions	missing	nonACGTNs	pcrPrimerChanges	alignmentScore	alignmentStart	alignmentEnd	qc.missingData.missingDataThreshold	qc.missingData.score	qc.missingData.status	qc.missingData.totalMissing	qc.mixedSites.mixedSitesThreshold	qc.mixedSites.score	qc.mixedSites.status	qc.mixedSites.totalMixedSites	qc.privateMutations.cutoff	qc.privateMutations.excess	qc.privateMutations.score	qc.privateMutations.status	qc.privateMutations.total	qc.snpClusters.clusteredSNPs	qc.snpClusters.score
Russia/LQ-24283_S152/2022	21K (Omicron)	BA.1	367.361111	bad	52	56	9	0	39	13	1	242	0	5	C241T,A2832G,C3037T,T4885C,T5386G,G8393A,C10029T,C10449A,A11537G,T13195C,C14408T,C15240T,A18163G,C21762T,C21789T,G22578A,T22673C,C22674T,T22679C,C22686T,G22813T,T22882G,G22898A,G22992A,C22995A,A23013C,C23202A,A23403G,C23525T,T23599G,C23604A,C23854A,G23948T,C24130A,C25000T,C25584T,C26060T,C26270T,C26577G,G26709A,C26858T,A27259C,G27382C,A27383T,T27384C,C27807T,A28271T,C28311T,G28881A,G28882A,G28883…	6513-6515,11285-11293,21765-21770,22194-22196,28362-28370,29734-29759	22204:GAGCCAGAA	T24424A,A24469T,T24503C,G26530A	C21789T|21G,C26060T|21L&22C&22B&22A&22D,C26858T|21L&22C&22A&22D,G27382C|21L&22C&22A&22D,A27383T|21L&22C&22A&22D,T27384C|21L&22C&22A&22D,A29510C|21L&22C&22B&22A&22D	T4885C	4	7	1	12		E:T9I,M:Q19E,M:A63T,N:P13L,N:R203K,N:G204R,N:S413R,ORF1a:K856R,ORF1a:L2084I,ORF1a:A2710T,ORF1a:T3255I,ORF1a:P3395H,ORF1a:I3758V,ORF1b:P314L,ORF1b:I1566V,ORF3a:T223I,ORF6:D61L,ORF9b:P10S,S:A67V,S:T76I,S:L212I,S:G339D,S:S371L,S:S373P,S:S375F,S:K417N,S:N440K,S:G446S,S:S477N,S:T478K,S:E484A,S:T547K,S:D614G,S:H655Y,S:N679K,S:P681H,S:N764K,S:D796Y,S:N856K	N:E31-,N:R32-,N:S33-,ORF1a:S2083-,ORF1a:L3674-,ORF1a:S3675-,ORF1a:G3676-,ORF9b:E27-,ORF9b:N28-,ORF9b:A29-,S:H69-,S:V70-,S:N211-	S:214:EPE	1-18,10615-10638,21815-21862,21987-21995,22041-22097,23035-23083,29834-29870		Charité_E_F:C26270T,ChinaCDC_N_F:G28881A;G28882A;G28883C,USCDC_N1_P:C28311T	89282	0	29903	3000	0	good	242	10	0	good	0	24	46	191.666667	bad	54		0
Russia/LQ-24660_S18/2022	recombinant	XAD	237.673611	bad	62	27	0	0	44	12	0	128	0	5	C44T,C241T,T670G,C703T,C813A,A2176G,C2790T,C3037T,G4184A,C4321T,C9344T,A9424G,C9534T,C9866T,C10029T,C10198T,G10447A,C10449A,C12880T,C14408T,C15714T,C17410T,A18163G,C19024A,C19955T,A20055G,C21618T,G21987A,T22200G,C22674T,T22679C,C22686T,A22688G,G22775A,A22786C,G22813T,T22882G,G22992A,C22995A,A23013C,A23403G,C23525T,T23599G,C23604A,C23854A,G23948T,T24469A,C25000T,C25153A,C26270T,A26530G,C26577G,G26…	11288-11296,21633-21641,28362-28370		G1250A,A22578G,T22792C,T24424A,T25584C,T26060C	C44T|21L	C703T,C813A,A2176G,C19024A,C25153A	6	1	5	12		E:T9I,M:D3G,M:Q19E,M:A63T,N:P13L,N:R203K,N:G204R,ORF1a:S135R,ORF1a:T183N,ORF1a:T842I,ORF1a:G1307S,ORF1a:L3027F,ORF1a:T3090I,ORF1a:L3201F,ORF1a:T3255I,ORF1a:P3395H,ORF1b:P314L,ORF1b:R1315C,ORF1b:I1566V,ORF1b:L1853I,ORF1b:T2163I,ORF9b:P10S,S:T19I,S:A27S,S:G142D,S:V213G,S:S371F,S:S373P,S:S375F,S:T376A,S:D405N,S:R408S,S:K417N,S:N440K,S:S477N,S:T478K,S:E484A,S:D614G,S:H655Y,S:N679K,S:P681H,S:N764K,S:D…	N:E31-,N:R32-,N:S33-,ORF1a:S3675-,ORF1a:G3676-,ORF1a:F3677-,ORF9b:E27-,ORF9b:N28-,ORF9b:A29-,S:L24-,S:P25-,S:P26-		1-25,22590-22615,23035-23083,29876-29903		Charité_E_F:C26270T,ChinaCDC_N_F:G28881A;G28882A;G28883C,USCDC_N1_P:C28311T	89358	0	29903	3000	0	good	128	10	0	good	0	24	37	154.166667	bad	45		0
Russia/LQ-24661_S19/2022	recombinant	XAD	525.173611	bad	59	27	0	0	40	12	0	96	0	5	C44T,C241T,T670G,C703T,C813A,A2176G,C2790T,C3037T,G4184A,C4321T,C9344T,A9424G,C9534T,C9866T,C10029T,C10198T,G10447A,C10449A,C12880T,C14408T,C15714T,C17410T,A18163G,C19024A,C19955T,A20055G,C21618T,G21987A,T22200G,C22674T,T22679C,C22686T,A22688G,G22775A,A22786C,G22813T,T22882G,A23403G,C23525T,T23599G,C23604A,C23854A,T24469A,C25000T,C25153A,C25584T,C26270T,A26530G,C26577G,G26709A,A27259C,C27807T,A28…	11288-11296,21633-21641,28362-28370		G1250A,A22578G,T22792C,A22992G,A22995C,C23013A,T23948G,T24424A,T26060C	C44T|21L	C703T,C813A,A2176G,C19024A,C25153A	9	1	5	15		E:T9I,M:D3G,M:Q19E,M:A63T,N:P13L,N:R203K,N:G204R,ORF1a:S135R,ORF1a:T183N,ORF1a:T842I,ORF1a:G1307S,ORF1a:L3027F,ORF1a:T3090I,ORF1a:L3201F,ORF1a:T3255I,ORF1a:P3395H,ORF1b:P314L,ORF1b:R1315C,ORF1b:I1566V,ORF1b:L1853I,ORF1b:T2163I,ORF9b:P10S,S:T19I,S:A27S,S:G142D,S:V213G,S:S371F,S:S373P,S:S375F,S:T376A,S:D405N,S:R408S,S:K417N,S:N440K,S:D614G,S:H655Y,S:N679K,S:P681H,S:N764K,S:N969K	N:E31-,N:R32-,N:S33-,ORF1a:S3675-,ORF1a:G3676-,ORF1a:F3677-,ORF9b:E27-,ORF9b:N28-,ORF9b:A29-,S:L24-,S:P25-,S:P26-		1-2,23035-23083,26629-26638,28480,29864-29868,29875-29903		Charité_E_F:C26270T,ChinaCDC_N_F:G28881A;G28882A;G28883C,USCDC_N1_P:C28311T	89370	0	29903	3000	0	good	96	10	0	good	0	24	55	229.166667	bad	63		0
[truncated: 16 more columns]
